# Supplementary material for: Identification of genes associated with the biosynthesis of unsaturated fatty acid and oil accumulation in herbaceous peony ‘Hangshao’ (Paeonia lactiflora ‘Hangshao’) seeds based on transcriptome analysis
Source: BMC Genomics. 2021 Feb 1;22:94. doi: 10.1186/s12864-020-07339-7 (PMC7849092; doi:10.1186/s12864-020-07339-7)
Supplement: Supplementary file 8 — Additional file 8: Table S5. DEGs for KEGG annotation in Groups I, II and III [file 12864_2020_7339_MOESM8_ESM.xlsx]

## Sheet: Group I.DEseq2_Method.Ge
Table S5-1 DEGs for KEGG annotation in Group I
Unigene	KEGG pathway
CL10028.Contig1_All	ko00563	ko01100
CL10070.Contig2_All	ko00190	ko01100	ko03008
CL10092.Contig2_All	ko00903	ko00943	ko00945	ko01100	ko01110
CL10095.Contig1_All	ko00073
CL10135.Contig2_All	ko00564
CL10145.Contig1_All	ko00350	ko00360	ko00380	ko00400	ko00450	ko00950	ko00960	ko01100	ko01110	ko01230
CL10145.Contig2_All	ko00350	ko00360	ko00380	ko00400	ko00450	ko00950	ko00960	ko01100	ko01110	ko01230
CL10147.Contig3_All	ko00280	ko00410	ko00640	ko01100	ko01200
CL10154.Contig3_All	ko00190	ko01100	ko04145
CL10174.Contig1_All	ko04120
CL10174.Contig2_All	ko04120
CL10198.Contig1_All	ko00942	ko00943
CL10198.Contig2_All	ko00942	ko00943
CL10215.Contig4_All	ko00380	ko00966	ko01110	ko01210
CL10270.Contig2_All	ko03018	ko03040
CL10270.Contig3_All	ko03018	ko03040
CL10327.Contig2_All	ko00270	ko01100	ko01110
CL10327.Contig3_All	ko00270	ko01100	ko01110
CL1042.Contig1_All	ko04626
CL10471.Contig1_All	ko00909	ko01100	ko01110
CL1050.Contig2_All	ko00740	ko01100	ko01110
CL10521.Contig1_All	ko00010	ko00030	ko00051	ko00052	ko00190	ko01100	ko01110	ko01200	ko01230	ko03018
CL10541.Contig1_All	ko00500
CL10541.Contig2_All	ko00500
CL10620.Contig1_All	ko01100
CL10620.Contig2_All	ko01100
CL10659.Contig2_All	ko00900
CL10671.Contig1_All	ko04075
CL10679.Contig1_All	ko00330	ko00360	ko00380
CL1068.Contig2_All	ko01100
CL1068.Contig5_All	ko01100
CL1071.Contig11_All	ko03013
CL10722.Contig1_All	ko00240	ko00670	ko00790	ko01100
CL10817.Contig3_All	ko00380	ko00590	ko00591	ko01100
CL10826.Contig2_All	ko00520	ko00940	ko01100	ko01110	ko03050	ko04016	ko04144
CL10850.Contig1_All	ko00941	ko00944	ko01100	ko01110
CL10857.Contig1_All	ko00190	ko01100	ko04145
CL10863.Contig1_All	ko00561	ko00901	ko01110
CL10863.Contig2_All	ko00561	ko00901	ko01110
CL10877.Contig1_All	ko00500	ko04016	ko04075
CL10881.Contig41_All	ko00260	ko00290	ko01100	ko01110	ko01200	ko01230
CL10908.Contig1_All	ko00052	ko00511	ko00531	ko00600	ko00604	ko01100
CL10936.Contig3_All	ko00190
CL10938.Contig2_All	ko00010	ko00230	ko00620	ko01100	ko01110	ko01200	ko01230
CL10939.Contig1_All	ko00053	ko01100
CL10962.Contig1_All	ko00310
CL10962.Contig2_All	ko00310
CL10971.Contig2_All	ko00564	ko00565	ko01100	ko01110	ko04144
CL110.Contig7_All	ko03013	ko03015
CL11014.Contig1_All	ko00052
CL11014.Contig2_All	ko00052
CL11014.Contig3_All	ko00052
CL11025.Contig1_All	ko00906	ko01100	ko01110
CL11025.Contig4_All	ko00380	ko00906	ko01100	ko01110
CL11041.Contig2_All	ko00230	ko00240	ko01100	ko03020
CL11042.Contig2_All	ko04626
CL11043.Contig4_All	ko04075
CL11079.Contig2_All	ko04144
CL11086.Contig1_All	ko00514
CL1109.Contig3_All	ko00514
CL11148.Contig2_All	ko00510	ko01100	ko04141
CL11161.Contig2_All	ko00950	ko01100	ko01110
CL1117.Contig2_All	ko04120	ko04141
CL1117.Contig3_All	ko04120	ko04141
CL11199.Contig1_All	ko00230	ko00240	ko01100	ko03030
CL11225.Contig1_All	ko00760	ko01100	ko03008	ko03013
CL1126.Contig11_All	ko00460	ko00500	ko00940	ko01100	ko01110
CL1126.Contig2_All	ko00460	ko00500	ko00940	ko01100	ko01110
CL1126.Contig4_All	ko00460	ko00500	ko00940	ko01100	ko01110
CL1126.Contig6_All	ko00460	ko00500	ko00940	ko01100	ko01110
CL1126.Contig7_All	ko00460	ko00500	ko00940	ko01100	ko01110
CL1126.Contig8_All	ko00460	ko00500	ko00940	ko01100	ko01110
CL11291.Contig1_All	ko00941	ko00944	ko01100	ko01110
CL11291.Contig3_All	ko00941	ko00944	ko01100	ko01110
CL1131.Contig16_All	ko00511
CL11313.Contig2_All	ko00590	ko00591	ko01100
CL11323.Contig1_All	ko00052
CL11323.Contig2_All	ko00052
CL11323.Contig4_All	ko00052
CL11323.Contig5_All	ko00052
CL11323.Contig6_All	ko00052
CL11323.Contig7_All	ko00052
CL11323.Contig8_All	ko00052
CL1134.Contig1_All	ko04141
CL11383.Contig1_All	ko00970
CL11431.Contig2_All	ko00760	ko01100	ko03008	ko03013
CL11436.Contig1_All	ko00903	ko00945	ko01100	ko01110
CL11452.Contig1_All	ko00220	ko00250	ko00630	ko00910	ko01100	ko01230
CL11493.Contig1_All	ko00230	ko00240	ko00310	ko00940	ko01100	ko01110	ko03020
CL11493.Contig2_All	ko00310	ko00940	ko01100	ko01110
CL1150.Contig1_All	ko00520	ko01100	ko04016
CL1150.Contig2_All	ko00520	ko01100	ko04016
CL1150.Contig3_All	ko00440	ko00564	ko01100
CL11508.Contig1_All	ko00514
CL11508.Contig2_All	ko00514
CL11513.Contig1_All	ko00531	ko01100
CL11513.Contig2_All	ko00531	ko01100
CL1162.Contig6_All	ko03010	ko04016	ko04626
CL11640.Contig2_All	ko03022
CL11698.Contig1_All	ko04075
CL11713.Contig13_All	ko04141
CL11713.Contig20_All	ko04141
CL11724.Contig2_All	ko04075
CL11768.Contig2_All	ko04016	ko04626
CL1179.Contig2_All	ko00270	ko01100	ko01110	ko01230
CL11819.Contig1_All	ko00073	ko04146
CL11870.Contig2_All	ko00290	ko00650	ko00660	ko00770	ko01100	ko01110	ko01210	ko01230
CL11872.Contig1_All	ko03013
CL11880.Contig1_All	ko00561	ko01100	ko03013	ko03015	ko03018
CL11880.Contig2_All	ko00561	ko01100	ko03018
CL11885.Contig2_All	ko04144
CL11885.Contig5_All	ko04144
CL1190.Contig6_All	ko03040
CL11909.Contig1_All	ko00040	ko01100
CL11909.Contig2_All	ko00040	ko01100
CL11909.Contig3_All	ko00040	ko01100
CL11914.Contig1_All	ko00941	ko01110
CL1194.Contig1_All	ko00240	ko00450
CL11992.Contig2_All	ko00564
CL11992.Contig4_All	ko00564
CL12003.Contig1_All	ko04141
CL12037.Contig1_All	ko00260	ko01100	ko01110	ko01230
CL12037.Contig2_All	ko00260	ko01100	ko01110	ko01230
CL12092.Contig2_All	ko04120
CL12094.Contig2_All	ko00904	ko01110
CL12094.Contig3_All	ko00904	ko01110
CL12101.Contig3_All	ko00500
CL12174.Contig1_All	ko03015
CL12177.Contig6_All	ko00260	ko01100	ko01110	ko01230
CL12236.Contig1_All	ko00904	ko01100	ko01110
CL12236.Contig2_All	ko00904	ko01100	ko01110
CL12238.Contig1_All	ko03040
CL12239.Contig1_All	ko02010
CL12242.Contig2_All	ko04144
CL12248.Contig10_All	ko04120
CL12248.Contig11_All	ko04120
CL12248.Contig7_All	ko04120
CL1226.Contig15_All	ko03010
CL1227.Contig2_All	ko00052	ko00511	ko00531	ko00600	ko00604	ko01100
CL12279.Contig3_All	ko04122
CL12316.Contig1_All	ko00310
CL12334.Contig1_All	ko04120	ko04141
CL12348.Contig2_All	ko00561	ko00564	ko01100	ko01110
CL12361.Contig1_All	ko00010	ko00020	ko00260	ko00280	ko00620	ko00630	ko00640	ko01100	ko01110	ko01200
CL12361.Contig2_All	ko00010	ko00020	ko00260	ko00280	ko00620	ko00630	ko00640	ko01100	ko01110	ko01200
CL1237.Contig2_All	ko00940	ko01100	ko01110
CL12390.Contig3_All	ko03040
CL12425.Contig2_All	ko00860	ko01100	ko01110
CL12433.Contig1_All	ko00500	ko01100
CL12433.Contig4_All	ko00500	ko01100
CL12460.Contig1_All	ko00040	ko01100
CL12460.Contig2_All	ko00040	ko01100
CL12466.Contig1_All	ko00561	ko01100	ko03013	ko03015	ko03018
CL12468.Contig1_All	ko03410
CL12488.Contig4_All	ko04712
CL12509.Contig1_All	ko04144
CL12509.Contig2_All	ko04144
CL12509.Contig3_All	ko04144
CL12533.Contig2_All	ko00240	ko00760	ko03013
CL12533.Contig7_All	ko00240	ko00760	ko03013
CL12570.Contig1_All	ko00073
CL12588.Contig1_All	ko04075
CL12588.Contig2_All	ko04075
CL12592.Contig1_All	ko00030	ko00710	ko01100	ko01110	ko01200	ko01230
CL12608.Contig1_All	ko00520	ko01100	ko04016
CL12634.Contig3_All	ko02010
CL1266.Contig1_All	ko00220	ko00250	ko00270	ko00330	ko00350	ko00360	ko00400	ko00710	ko00950	ko00960	ko01100	ko01110	ko01200	ko01210	ko01230
CL1271.Contig1_All	ko03040
CL12744.Contig1_All	ko04075
CL12751.Contig1_All	ko00563	ko01100
CL12751.Contig2_All	ko00563	ko01100
CL12780.Contig3_All	ko00500	ko01100
CL12799.Contig2_All	ko04626
CL12803.Contig1_All	ko00780	ko01100
CL12808.Contig3_All	ko00511
CL1289.Contig1_All	ko00240	ko01100
CL1290.Contig2_All	ko00052
CL1290.Contig3_All	ko00052
CL12920.Contig1_All	ko01110
CL12920.Contig2_All	ko01110
CL12933.Contig1_All	ko00943	ko01110
CL12980.Contig1_All	ko00030	ko01100	ko01110	ko01200	ko01230
CL1299.Contig4_All	ko00480
CL12993.Contig2_All	ko04120
CL12995.Contig5_All	ko04141
CL13013.Contig2_All	ko00230	ko00240	ko01100	ko03020
CL13013.Contig3_All	ko00230	ko00240	ko01100	ko03020	ko04144
CL13015.Contig1_All	ko00460	ko00565	ko00600	ko01100	ko01110
CL13015.Contig2_All	ko00460	ko00565	ko00600	ko01100	ko01110
CL13045.Contig2_All	ko04075
CL1305.Contig11_All	ko03410
CL13056.Contig1_All	ko00100	ko00909	ko01100	ko01110	ko04016	ko04075
CL13067.Contig2_All	ko00942	ko00943
CL13115.Contig1_All	ko00020	ko00630	ko01100	ko01110	ko01200	ko01210	ko01230
CL13179.Contig3_All	ko01100
CL13224.Contig2_All	ko02010
CL13226.Contig1_All	ko00511
CL13226.Contig2_All	ko00511
CL13226.Contig3_All	ko00511
CL13255.Contig2_All	ko04141
CL13304.Contig4_All	ko02010	ko04120
CL13304.Contig5_All	ko02010	ko04120
CL1333.Contig5_All	ko03040	ko04141	ko04144
CL1333.Contig6_All	ko03040	ko04141	ko04144
CL1333.Contig7_All	ko03040	ko04141	ko04144
CL1334.Contig4_All	ko00511
CL13346.Contig2_All	ko00970	ko01100
CL13362.Contig1_All	ko00040	ko01100
CL13367.Contig1_All	ko00511
CL13414.Contig3_All	ko00500
CL13437.Contig4_All	ko00500
CL13443.Contig2_All	ko00250	ko00260	ko00270	ko00280	ko01100	ko01110
CL13445.Contig1_All	ko00260	ko00350	ko00360	ko00410	ko00950	ko00960	ko01100	ko01110
CL13445.Contig2_All	ko00260	ko00350	ko00360	ko00410	ko00950	ko00960	ko01100	ko01110
CL13476.Contig1_All	ko00260	ko00400	ko01100	ko01110	ko01230
CL13491.Contig2_All	ko00943	ko00945	ko01110
CL13491.Contig3_All	ko00943	ko00945	ko01110
CL1350.Contig1_All	ko00500	ko01100
CL13502.Contig1_All	ko00400	ko01100	ko01110	ko01230
CL13502.Contig2_All	ko00400	ko01100	ko01110	ko01230
CL13573.Contig5_All	ko03040	ko04141	ko04144
CL13578.Contig1_All	ko03040
CL13599.Contig1_All	ko00400	ko01100	ko01110	ko01230
CL13619.Contig5_All	ko04144
CL13628.Contig2_All	ko00940	ko01100	ko01110
CL13629.Contig3_All	ko03040
CL13663.Contig1_All	ko03015
CL13663.Contig2_All	ko03015
CL13671.Contig3_All	ko00230	ko00240	ko01100	ko03020
CL13675.Contig1_All	ko00500	ko01100
CL13675.Contig2_All	ko00500	ko01100
CL13682.Contig1_All	ko00562	ko01100	ko04070
CL13700.Contig1_All	ko03030	ko03410	ko03420	ko03430
CL13700.Contig2_All	ko04144
CL13725.Contig1_All	ko00561	ko01100	ko03013	ko03015	ko03018
CL13725.Contig2_All	ko00561	ko01100	ko03013	ko03015	ko03018	ko04120	ko04141
CL13735.Contig2_All	ko04712
CL13753.Contig1_All	ko00040	ko00052	ko00053	ko00230	ko00240	ko00520	ko01100	ko03020	ko04144
CL13762.Contig1_All	ko00500	ko01100
CL138.Contig11_All	ko00230	ko01100
CL138.Contig15_All	ko00230	ko01100
CL13817.Contig1_All	ko00500
CL13829.Contig1_All	ko00511
CL13890.Contig1_All	ko00904	ko01110
CL13890.Contig2_All	ko00904	ko01110
CL13931.Contig1_All	ko03030	ko03420	ko03430
CL13931.Contig2_All	ko03030	ko03420	ko03430
CL13956.Contig2_All	ko03010
CL13974.Contig1_All	ko00040	ko01100
CL13974.Contig2_All	ko00040	ko01100
CL13997.Contig1_All	ko00561	ko00564	ko01100	ko01110
CL14035.Contig1_All	ko04075
CL1406.Contig9_All	ko03008	ko03013
CL1409.Contig2_All	ko00052
CL1409.Contig3_All	ko00052
CL14092.Contig2_All	ko00310
CL14106.Contig1_All	ko00591	ko00592	ko01100	ko01110
CL14106.Contig3_All	ko00591	ko00592	ko01100	ko01110
CL14120.Contig1_All	ko03013
CL14120.Contig2_All	ko03013
CL14138.Contig1_All	ko00562	ko00564	ko00565	ko01100	ko01110
CL14138.Contig2_All	ko00562	ko00564	ko00565	ko01100	ko01110
CL14159.Contig10_All	ko00562	ko04070	ko04145
CL14166.Contig1_All	ko00010	ko00053	ko00071	ko00280	ko00310	ko00330	ko00340	ko00380	ko00410	ko00561	ko00620	ko00903	ko01100	ko01110
CL14168.Contig1_All	ko00561	ko00901	ko01110
CL14168.Contig3_All	ko00460	ko00500	ko00561	ko00901	ko00940	ko01100	ko01110
CL1418.Contig1_All	ko00906	ko01100	ko01110
CL14215.Contig1_All	ko00073	ko00260	ko01100
CL14215.Contig2_All	ko00073	ko00260	ko01100
CL14215.Contig3_All	ko00073	ko00260	ko01100
CL14215.Contig4_All	ko00073	ko00260	ko01100
CL14241.Contig1_All	ko00040	ko00052	ko00500	ko00520	ko01100	ko03010
CL14241.Contig2_All	ko00040	ko00052	ko00500	ko00520	ko01100	ko03010
CL14264.Contig2_All	ko04016	ko04626
CL1427.Contig2_All	ko00940	ko01100	ko01110
CL14311.Contig6_All	ko03010
CL14338.Contig2_All	ko00010	ko01100	ko01110
CL14343.Contig1_All	ko04120
CL14367.Contig1_All	ko03013
CL14391.Contig3_All	ko04016	ko04075
CL14403.Contig1_All	ko04016	ko04075
CL14403.Contig3_All	ko04016	ko04075
CL14467.Contig3_All	ko04626
CL14491.Contig1_All	ko00561	ko01100
CL14491.Contig2_All	ko00561	ko01100
CL1460.Contig1_All	ko00620	ko00630	ko01100	ko01110	ko01200
CL14623.Contig1_All	ko04144
CL14668.Contig1_All	ko00860	ko01100	ko01110
CL14668.Contig2_All	ko00860	ko01100	ko01110
CL14672.Contig2_All	ko00460	ko00500	ko00940	ko01100	ko01110
CL14672.Contig3_All	ko00460	ko00500	ko00940	ko01100	ko01110
CL14674.Contig1_All	ko03030	ko03410	ko03420	ko03430
CL14705.Contig1_All	ko00062	ko01110
CL14705.Contig2_All	ko00062	ko01110
CL14707.Contig1_All	ko00520	ko01100	ko04016
CL14707.Contig2_All	ko00520	ko01100	ko04016
CL14720.Contig1_All	ko00310
CL14723.Contig1_All	ko00130	ko00280	ko00360	ko00940	ko01100	ko01110	ko04146
CL14734.Contig1_All	ko04120
CL1474.Contig7_All	ko03008
CL14743.Contig1_All	ko04016	ko04075
CL14759.Contig2_All	ko00860	ko01100	ko01110
CL14761.Contig1_All	ko03013
CL14761.Contig6_All	ko03013
CL14769.Contig2_All	ko04120	ko04712
CL14846.Contig2_All	ko00053	ko00750	ko01100	ko01110
CL14846.Contig3_All	ko00750	ko01100
CL14846.Contig4_All	ko00053	ko00750	ko01100	ko01110
CL14846.Contig5_All	ko00053	ko01100	ko01110
CL14846.Contig6_All	ko00053	ko00750	ko01100	ko01110
CL14846.Contig7_All	ko00053	ko00750	ko01100	ko01110
CL14885.Contig1_All	ko00561	ko01100	ko04626
CL14894.Contig2_All	ko03010
CL149.Contig8_All	ko00500	ko01100
CL1490.Contig1_All	ko00230	ko00240	ko01100	ko03020
CL1490.Contig2_All	ko00230	ko00240	ko01100	ko03020
CL1490.Contig4_All	ko00230	ko00240	ko01100	ko03020
CL14912.Contig1_All	ko00561
CL14917.Contig1_All	ko00061	ko00620	ko00640	ko01100	ko01110	ko01200	ko01212
CL14917.Contig2_All	ko00061	ko00620	ko00640	ko01100	ko01110	ko01200	ko01212
CL14940.Contig4_All	ko00400	ko01100	ko01110	ko01230
CL14956.Contig1_All	ko00910	ko03010
CL14972.Contig1_All	ko00563	ko01100
CL15006.Contig1_All	ko00073
CL15006.Contig2_All	ko00073
CL15016.Contig1_All	ko03440
CL15103.Contig1_All	ko00062	ko01040	ko01100	ko01110	ko01212
CL1511.Contig1_All	ko00053	ko01100	ko01110
CL1511.Contig6_All	ko00053	ko01100	ko01110
CL1512.Contig8_All	ko03015
CL15124.Contig1_All	ko00901	ko01110
CL1519.Contig1_All	ko00260	ko00350	ko00360	ko00410	ko00950	ko00960	ko01100	ko01110
CL15198.Contig1_All	ko00073	ko04146
CL15207.Contig2_All	ko02010
CL15207.Contig4_All	ko02010
CL15251.Contig1_All	ko04016	ko04075	ko04626
CL15251.Contig2_All	ko04016	ko04075	ko04626
CL15256.Contig3_All	ko00440	ko00564	ko01100
CL15257.Contig1_All	ko02010
CL15257.Contig2_All	ko02010
CL15263.Contig1_All	ko00010	ko00260	ko01100	ko01110	ko01200	ko01230
CL15309.Contig5_All	ko04145
CL15309.Contig6_All	ko04145
CL15309.Contig7_All	ko04145
CL15337.Contig1_All	ko00051	ko00520	ko01100	ko01110
CL15345.Contig1_All	ko00941	ko01110
CL15357.Contig2_All	ko00904	ko01100	ko01110
CL15357.Contig5_All	ko00904	ko01100	ko01110
CL15366.Contig2_All	ko04075
CL15366.Contig4_All	ko00220	ko00250	ko01100	ko01110	ko01230	ko03040	ko04075
CL15366.Contig7_All	ko00220	ko00250	ko01100	ko01110	ko01230	ko03040	ko04075
CL15366.Contig8_All	ko04075
CL15366.Contig9_All	ko04075
CL15384.Contig1_All	ko03030
CL15384.Contig2_All	ko03030
CL15410.Contig1_All	ko00230	ko00564
CL15410.Contig3_All	ko00230	ko00564
CL15418.Contig1_All	ko03410
CL15418.Contig2_All	ko03410
CL15418.Contig5_All	ko03410
CL15496.Contig4_All	ko04016
CL15498.Contig4_All	ko02010
CL15505.Contig2_All	ko04141
CL15507.Contig4_All	ko00520	ko01100	ko04141	ko04146
CL1551.Contig2_All	ko04146
CL15513.Contig3_All	ko01110
CL15513.Contig4_All	ko01110
CL15513.Contig6_All	ko01110
CL1555.Contig3_All	ko00941	ko01100	ko01110	ko04712
CL1555.Contig4_All	ko00941	ko01100	ko01110	ko04712
CL15575.Contig1_All	ko00230	ko00240	ko00480	ko01100
CL15575.Contig2_All	ko00230	ko00240	ko00480	ko01100
CL15596.Contig1_All	ko03440
CL1562.Contig1_All	ko01100
CL15661.Contig1_All	ko04626
CL15675.Contig4_All	ko00400	ko01100	ko01110	ko01230
CL1571.Contig7_All	ko03018
CL15718.Contig2_All	ko00230	ko00240	ko01100	ko03020
CL15751.Contig5_All	ko04016	ko04141	ko04626
CL15757.Contig2_All	ko04120
CL15757.Contig49_All	ko04120
CL15757.Contig7_All	ko04120
CL15759.Contig2_All	ko03040	ko04141	ko04144
CL15759.Contig3_All	ko03040	ko04141	ko04144
CL15823.Contig3_All	ko00960	ko01100	ko01110
CL15828.Contig1_All	ko02010
CL15828.Contig3_All	ko02010
CL15850.Contig1_All	ko04075
CL15870.Contig4_All	ko03010	ko04016
CL15909.Contig5_All	ko00906	ko01100	ko01110
CL15909.Contig6_All	ko00906	ko01100	ko01110
CL15912.Contig1_All	ko00010	ko00230	ko00620	ko01100	ko01110	ko01200	ko01230
CL15949.Contig1_All	ko03440
CL15952.Contig5_All	ko00130	ko01100	ko01110
CL15953.Contig10_All	ko03040
CL15956.Contig1_All	ko03010
CL15970.Contig1_All	ko00040	ko01100
CL15970.Contig2_All	ko00040	ko01100
CL15975.Contig9_All	ko03050	ko04144
CL15983.Contig2_All	ko03060
CL16007.Contig2_All	ko00563	ko01100	ko03013
CL16008.Contig1_All	ko00900	ko00902	ko01100	ko01110
CL16008.Contig3_All	ko00900	ko00902	ko01100	ko01110
CL16021.Contig1_All	ko02010
CL16054.Contig3_All	ko00450	ko04626
CL16060.Contig1_All	ko00480
CL16060.Contig2_All	ko00480
CL16060.Contig3_All	ko00480
CL16060.Contig4_All	ko00480
CL16060.Contig6_All	ko00480
CL16071.Contig2_All	ko03018
CL16071.Contig3_All	ko03018
CL16071.Contig4_All	ko03018
CL16079.Contig5_All	ko00040	ko00052	ko00053	ko00520	ko01100
CL1608.Contig3_All	ko04120	ko04141
CL16081.Contig4_All	ko04120
CL16081.Contig6_All	ko04120
CL16084.Contig2_All	ko03030
CL16098.Contig5_All	ko00010	ko00260	ko01100	ko01110	ko01200	ko01230
CL16101.Contig2_All	ko00500
CL16109.Contig1_All	ko00592	ko01110
CL16109.Contig3_All	ko00592	ko01110
CL16109.Contig4_All	ko00592	ko01110
CL16109.Contig5_All	ko00592	ko01110
CL1612.Contig3_All	ko00270	ko01100
CL16124.Contig3_All	ko04145
CL16127.Contig1_All	ko03010
CL1615.Contig20_All	ko00906	ko01100	ko01110
CL16250.Contig1_All	ko00906
CL16264.Contig6_All	ko00563	ko01100
CL16281.Contig11_All	ko00460	ko01110
CL16312.Contig3_All	ko00450	ko00511
CL16322.Contig1_All	ko02010
CL16322.Contig5_All	ko02010
CL16329.Contig1_All	ko00230	ko00240	ko01100	ko03030
CL16329.Contig3_All	ko00230	ko00240	ko01100	ko03030
CL1636.Contig5_All	ko00270	ko01100
CL16389.Contig2_All	ko04016
CL16409.Contig6_All	ko03013	ko03015	ko03018
CL16409.Contig7_All	ko03013	ko03015	ko03018
CL16420.Contig3_All	ko00901	ko01110
CL166.Contig13_All	ko03040	ko04141	ko04144
CL166.Contig14_All	ko03040	ko04141	ko04144
CL1671.Contig1_All	ko04141
CL1671.Contig2_All	ko04141
CL1681.Contig7_All	ko03008	ko03018
CL1691.Contig1_All	ko00940	ko00941	ko00945	ko01100	ko01110
CL1691.Contig2_All	ko00940	ko00941	ko00945	ko01100	ko01110
CL1691.Contig3_All	ko00940	ko00941	ko00945	ko01100	ko01110
CL1691.Contig4_All	ko00940	ko00941	ko00945	ko01100	ko01110
CL1701.Contig1_All	ko00061	ko00780	ko01100	ko01212
CL1701.Contig2_All	ko00061	ko00780	ko01100	ko01212
CL1701.Contig4_All	ko00061	ko00780	ko01100	ko01212
CL1701.Contig5_All	ko00061	ko00780	ko01100	ko01212
CL1713.Contig1_All	ko00220	ko01100	ko01110	ko01210	ko01230
CL1735.Contig2_All	ko00920	ko01100
CL1738.Contig1_All	ko00040	ko01100
CL1738.Contig2_All	ko00040	ko01100
CL1738.Contig3_All	ko00040	ko01100
CL1747.Contig8_All	ko04144
CL1765.Contig2_All	ko02010
CL1769.Contig2_All	ko00480
CL1769.Contig4_All	ko00480
CL177.Contig5_All	ko00053	ko00562
CL1801.Contig1_All	ko03410
CL1801.Contig2_All	ko03410
CL1805.Contig22_All	ko03015
CL1805.Contig6_All	ko03015
CL1823.Contig4_All	ko03010
CL1828.Contig4_All	ko04712
CL1858.Contig5_All	ko00460	ko00500	ko00561	ko00860	ko00900	ko00901	ko00940	ko01100	ko01110
CL1872.Contig1_All	ko00380	ko00903	ko00945	ko01100	ko01110
CL1872.Contig2_All	ko00380	ko00903	ko00945	ko01100	ko01110
CL1886.Contig1_All	ko00052
CL1886.Contig2_All	ko00052
CL1892.Contig1_All	ko00330
CL190.Contig2_All	ko00053	ko01100	ko01110
CL1922.Contig1_All	ko00500
CL1922.Contig5_All	ko00500
CL1954.Contig1_All	ko04144
CL1954.Contig3_All	ko03030	ko03410	ko03420	ko03430
CL1966.Contig3_All	ko04144
CL1986.Contig5_All	ko00030	ko00710	ko01100	ko01110	ko01200	ko01230
CL1996.Contig5_All	ko00590	ko01100	ko04146
CL2019.Contig5_All	ko00010	ko00020	ko00620	ko00710	ko01100	ko01110	ko01200
CL2019.Contig6_All	ko00010	ko00020	ko00620	ko00710	ko01100	ko01110	ko01200
CL2054.Contig1_All	ko04120	ko04712
CL2103.Contig3_All	ko00380	ko01100
CL2172.Contig1_All	ko00130	ko00360	ko00940	ko01100	ko01110
CL219.Contig13_All	ko00402	ko00940	ko01110
CL219.Contig16_All	ko00402	ko00940	ko01110	ko04141
CL219.Contig1_All	ko00402	ko00940	ko01110	ko04141
CL219.Contig4_All	ko00402	ko00940	ko01110
CL219.Contig5_All	ko00402	ko00940	ko01110
CL219.Contig7_All	ko00402	ko00940	ko01110
CL2200.Contig2_All	ko00460	ko00500	ko00940	ko01100	ko01110
CL2245.Contig3_All	ko03015
CL2245.Contig4_All	ko03015
CL2245.Contig6_All	ko03015
CL2245.Contig9_All	ko03015
CL2257.Contig2_All	ko04712
CL226.Contig1_All	ko00903	ko00943	ko00945	ko01100	ko01110
CL2270.Contig3_All	ko00940	ko01100	ko01110
CL2270.Contig4_All	ko00940	ko01100	ko01110
CL23.Contig3_All	ko00500	ko01100
CL2317.Contig5_All	ko02010
CL2343.Contig2_All	ko00030	ko00040	ko00710	ko01100	ko01110	ko01200	ko01230
CL235.Contig12_All	ko03040	ko04141	ko04144
CL236.Contig1_All	ko03010	ko03015
CL2360.Contig3_All	ko00230	ko00240	ko00480	ko01100
CL2374.Contig2_All	ko00520	ko01100
CL2376.Contig1_All	ko00061	ko00780	ko01040	ko01100	ko01212
CL2376.Contig2_All	ko00061	ko00780	ko01040	ko01100	ko01212
CL2394.Contig2_All	ko00500
CL2403.Contig4_All	ko03013	ko03015	ko03040
CL241.Contig1_All	ko04075
CL2427.Contig1_All	ko00230	ko01100
CL2427.Contig7_All	ko00230	ko01100
CL2427.Contig8_All	ko00230	ko01100
CL2434.Contig2_All	ko03440
CL2488.Contig1_All	ko01110
CL2488.Contig2_All	ko01110
CL2488.Contig3_All	ko01110
CL2488.Contig4_All	ko01110
CL2494.Contig2_All	ko03013
CL2517.Contig2_All	ko00592	ko01100	ko01110
CL2522.Contig1_All	ko00030	ko00480	ko01100	ko01110	ko01200	ko03008	ko03430	ko04626
CL2525.Contig3_All	ko00010	ko00030	ko00052	ko00230	ko00500	ko00520	ko01100	ko01110
CL2525.Contig4_All	ko00010	ko00030	ko00052	ko00230	ko00500	ko00520	ko01100	ko01110
CL2546.Contig1_All	ko04122
CL2546.Contig2_All	ko04122
CL2546.Contig4_All	ko04122
CL2565.Contig2_All	ko00010	ko01100	ko01110
CL2600.Contig2_All	ko00940	ko01100	ko01110
CL2640.Contig4_All	ko00040	ko01100	ko04120
CL2643.Contig1_All	ko03040
CL2643.Contig2_All	ko03040
CL2665.Contig1_All	ko00240	ko01100
CL2665.Contig2_All	ko00240	ko01100
CL2665.Contig3_All	ko00240	ko01100
CL2665.Contig4_All	ko00240	ko01100
CL2679.Contig2_All	ko04141	ko04626
CL2680.Contig8_All	ko00073	ko03015
CL2690.Contig5_All	ko04120
CL2711.Contig2_All	ko00940	ko00943	ko00945	ko01100	ko01110
CL2711.Contig3_All	ko00940	ko00943	ko01100	ko01110
CL2711.Contig4_All	ko00940	ko01100	ko01110
CL2711.Contig5_All	ko00940	ko00943	ko00945	ko01100	ko01110
CL2726.Contig2_All	ko00565	ko00600	ko01100
CL2726.Contig3_All	ko00565	ko00600	ko01100
CL2743.Contig1_All	ko00040
CL2746.Contig1_All	ko04626
CL2746.Contig2_All	ko04626
CL2752.Contig1_All	ko00520	ko01100
CL2752.Contig2_All	ko00520	ko01100
CL2753.Contig13_All	ko00400	ko01100	ko01110	ko01230
CL2753.Contig6_All	ko00400	ko01100	ko01110	ko01230
CL2773.Contig1_All	ko00906	ko01100	ko01110
CL2773.Contig3_All	ko01110
CL2779.Contig1_All	ko00903	ko00945	ko01100	ko01110
CL2779.Contig2_All	ko00903	ko00945	ko01100	ko01110
CL2780.Contig1_All	ko00270	ko01100	ko01110	ko01230
CL2780.Contig2_All	ko00270	ko01100	ko01110	ko01230
CL2849.Contig2_All	ko03420	ko04120	ko04141
CL2867.Contig1_All	ko00941	ko00944
CL2867.Contig2_All	ko00941	ko00944
CL2867.Contig3_All	ko00941	ko00944
CL287.Contig2_All	ko03420	ko04120	ko04141
CL287.Contig4_All	ko03420	ko04120	ko04141
CL2889.Contig1_All	ko00940	ko00944	ko01100	ko01110
CL2889.Contig2_All	ko00940	ko00944	ko01100	ko01110
CL2889.Contig3_All	ko00940	ko00944	ko01100	ko01110
CL2910.Contig1_All	ko00940	ko00941	ko00945	ko01100	ko01110
CL2944.Contig2_All	ko00100	ko00909	ko01100	ko01110
CL2944.Contig3_All	ko00100	ko00909	ko01100	ko01110
CL2945.Contig1_All	ko04144
CL2945.Contig2_All	ko04144
CL2945.Contig3_All	ko04144
CL2952.Contig3_All	ko02010
CL2969.Contig3_All	ko04016	ko04626
CL2974.Contig4_All	ko00480	ko01100
CL2974.Contig6_All	ko00480	ko01100
CL2978.Contig1_All	ko00230	ko00240	ko01100	ko03020
CL2978.Contig2_All	ko00230	ko00240	ko00520	ko01100	ko03020	ko04016
CL2978.Contig3_All	ko00230	ko00240	ko01100	ko03020
CL2978.Contig4_All	ko00230	ko00240	ko01100	ko03020
CL2978.Contig5_All	ko00230	ko00240	ko01100	ko03020
CL2985.Contig1_All	ko00010	ko01100	ko01110
CL2992.Contig3_All	ko00100	ko00909	ko01100	ko01110
CL3004.Contig3_All	ko04626
CL3016.Contig1_All	ko00230	ko00240	ko01100	ko03020
CL3016.Contig2_All	ko00230	ko00240	ko01100	ko03020
CL3026.Contig1_All	ko00270	ko00450	ko01100	ko01110	ko01230
CL3045.Contig4_All	ko00511	ko00520	ko00531	ko00603	ko00604	ko01100
CL306.Contig2_All	ko00630	ko01100	ko01110	ko01200
CL3078.Contig3_All	ko00904	ko01100	ko01110
CL3098.Contig2_All	ko04075
CL3098.Contig3_All	ko04075
CL31.Contig19_All	ko00561	ko00901	ko01110	ko04144
CL31.Contig20_All	ko04144
CL310.Contig10_All	ko00562	ko01100	ko04070
CL310.Contig9_All	ko00562	ko01100	ko04070
CL3143.Contig1_All	ko00052
CL3151.Contig1_All	ko00520	ko01100	ko04146
CL3151.Contig2_All	ko00520	ko01100	ko04146
CL3151.Contig3_All	ko00520	ko01100
CL3151.Contig4_All	ko00520	ko01100
CL3151.Contig6_All	ko04146
CL3170.Contig1_All	ko00520	ko01100
CL3217.Contig3_All	ko00500	ko01100
CL3273.Contig2_All	ko03010
CL3306.Contig1_All	ko04075	ko04712
CL3314.Contig2_All	ko03430
CL3334.Contig2_All	ko00600	ko01100
CL3334.Contig9_All	ko00600	ko01100
CL3405.Contig2_All	ko04712
CL3407.Contig3_All	ko00940	ko00941	ko01100	ko01110
CL3429.Contig1_All	ko04016	ko04075
CL3429.Contig2_All	ko04016	ko04075
CL3430.Contig1_All	ko00100	ko01100	ko01110
CL3451.Contig2_All	ko03018
CL347.Contig2_All	ko04075
CL3478.Contig1_All	ko04144
CL3493.Contig1_All	ko04144
CL3495.Contig1_All	ko00040	ko00052	ko00500	ko00520	ko01100
CL3500.Contig3_All	ko03410
CL3512.Contig1_All	ko03015
CL3542.Contig13_All	ko03450
CL3558.Contig1_All	ko03013
CL3606.Contig1_All	ko04016
CL3614.Contig5_All	ko04141
CL3614.Contig6_All	ko04141
CL362.Contig1_All	ko03040
CL3629.Contig6_All	ko03040
CL3649.Contig1_All	ko03013
CL3661.Contig5_All	ko00960	ko01100	ko01110
CL3661.Contig6_All	ko00960	ko01100	ko01110
CL3665.Contig5_All	ko00630	ko00910
CL3679.Contig1_All	ko04144
CL3679.Contig4_All	ko04144
CL3693.Contig2_All	ko00230	ko01100	ko01110
CL3696.Contig2_All	ko04144
CL3713.Contig1_All	ko04144
CL3713.Contig2_All	ko00940	ko01100	ko01110	ko04144
CL3722.Contig1_All	ko04075
CL3755.Contig1_All	ko00290	ko00650	ko00660	ko00770	ko01100	ko01110	ko01210	ko01230
CL3787.Contig1_All	ko00561	ko00564	ko01100	ko01110
CL3787.Contig2_All	ko00561	ko00564	ko01100	ko01110
CL3838.Contig4_All	ko04712
CL3861.Contig5_All	ko00940	ko01100	ko01110
CL3864.Contig1_All	ko00040	ko00053	ko00460	ko00565	ko00600	ko00860	ko01100	ko01110
CL3880.Contig6_All	ko00730	ko00900	ko01100	ko01110
CL3895.Contig4_All	ko03440
CL3907.Contig1_All	ko00051	ko00500	ko00520	ko01100
CL3932.Contig1_All	ko00943	ko00945
CL3932.Contig2_All	ko00943	ko00945
CL3943.Contig4_All	ko04016	ko04075
CL3957.Contig2_All	ko03015
CL397.Contig14_All	ko00270	ko00480	ko01100
CL397.Contig20_All	ko00270	ko00480	ko01100
CL3975.Contig2_All	ko04712
CL3975.Contig3_All	ko04712
CL3981.Contig2_All	ko00460	ko00500	ko00940	ko01100	ko01110
CL3981.Contig3_All	ko00460	ko00500	ko00940	ko01100	ko01110
CL4001.Contig1_All	ko04145
CL4001.Contig2_All	ko04145
CL4001.Contig3_All	ko04145
CL4001.Contig4_All	ko04145
CL4001.Contig5_All	ko04145
CL4001.Contig6_All	ko04145
CL4001.Contig7_All	ko04145
CL4003.Contig2_All	ko04016
CL4008.Contig1_All	ko02010
CL4008.Contig2_All	ko02010
CL4032.Contig1_All	ko04130
CL4032.Contig2_All	ko04130
CL4044.Contig6_All	ko04146
CL4044.Contig8_All	ko00909	ko01100	ko01110
CL4088.Contig1_All	ko04120
CL4118.Contig3_All	ko00230	ko00240	ko01100	ko03020
CL4125.Contig1_All	ko04141
CL4131.Contig2_All	ko03010
CL4133.Contig7_All	ko03040
CL416.Contig4_All	ko00510	ko01100	ko02010	ko04141	ko04146	ko04626
CL4161.Contig3_All	ko04016	ko04626
CL4174.Contig2_All	ko00630	ko01100	ko01200
CL4174.Contig3_All	ko00630	ko01100	ko01200
CL4174.Contig6_All	ko00630	ko01100	ko01200
CL4202.Contig1_All	ko04016	ko04075
CL4202.Contig2_All	ko04016	ko04075
CL4212.Contig1_All	ko04626
CL4232.Contig3_All	ko03040
CL4236.Contig2_All	ko00270	ko01100
CL4260.Contig1_All	ko03410
CL4280.Contig1_All	ko03050
CL4281.Contig5_All	ko04120
CL4327.Contig1_All	ko00740	ko01100	ko01110
CL4374.Contig2_All	ko03015
CL4374.Contig6_All	ko03015
CL4382.Contig1_All	ko00910
CL4386.Contig2_All	ko00561	ko01100	ko03013	ko03015	ko03018
CL4400.Contig5_All	ko04075
CL4412.Contig10_All	ko00030	ko00480	ko01100	ko01110	ko01200
CL442.Contig2_All	ko04120
CL4422.Contig2_All	ko03008
CL4430.Contig5_All	ko03040
CL4480.Contig1_All	ko00250	ko00910	ko01100	ko01110	ko01230
CL4480.Contig2_All	ko00250	ko00910	ko01100	ko01110	ko01230
CL4480.Contig5_All	ko00250	ko00910	ko01100	ko01110	ko01230
CL4480.Contig7_All	ko00250	ko00910	ko01100	ko01110	ko01230
CL4489.Contig1_All	ko03010
CL4520.Contig1_All	ko00460	ko00500	ko00561	ko00901	ko00940	ko01100	ko01110
CL4551.Contig1_All	ko00730	ko01100
CL4551.Contig2_All	ko00730	ko01100
CL4555.Contig1_All	ko00940	ko01100	ko01110
CL4561.Contig2_All	ko00053	ko01100	ko01110
CL4572.Contig2_All	ko00562	ko04070
CL4585.Contig2_All	ko00514
CL4622.Contig1_All	ko04144
CL4622.Contig2_All	ko03013
CL4623.Contig3_All	ko03013
CL4644.Contig1_All	ko00052	ko00511	ko00531	ko00600	ko00604	ko01100
CL4644.Contig2_All	ko00052	ko00511	ko00531	ko00600	ko00604	ko01100
CL4682.Contig1_All	ko00270	ko01100
CL4682.Contig2_All	ko00270	ko01100
CL4693.Contig3_All	ko00230	ko00240	ko00500	ko00740	ko00760	ko00770	ko01100
CL4701.Contig1_All	ko04016
CL4701.Contig2_All	ko04016
CL4707.Contig1_All	ko04712
CL4719.Contig1_All	ko00561	ko00564	ko01100	ko01110	ko04070
CL4776.Contig1_All	ko00561	ko01100
CL4776.Contig4_All	ko00561	ko01100
CL4801.Contig2_All	ko03410
CL4829.Contig4_All	ko00010	ko00071	ko00350	ko01100	ko01110	ko01200
CL4829.Contig5_All	ko00010	ko00071	ko00350	ko01100	ko01110	ko01200
CL4841.Contig4_All	ko04016	ko04070	ko04626
CL4843.Contig1_All	ko03018
CL4843.Contig3_All	ko03018
CL4884.Contig1_All	ko03013
CL4891.Contig2_All	ko00010	ko00051	ko00562	ko00710	ko01100	ko01110	ko01200	ko01230	ko04144
CL4939.Contig6_All	ko00220	ko00250	ko00270	ko00330	ko00350	ko00360	ko00400	ko00710	ko00950	ko00960	ko01100	ko01110	ko01200	ko01210	ko01230
CL4943.Contig3_All	ko00561	ko01100	ko03013	ko03015	ko03018	ko04120	ko04141
CL4943.Contig5_All	ko00561	ko01100	ko03013	ko03015	ko03018	ko04120	ko04141
CL4955.Contig1_All	ko03013	ko03040
CL4963.Contig7_All	ko00260	ko01100	ko01110	ko01230	ko02010
CL4996.Contig1_All	ko00030	ko00230	ko01100	ko01110	ko01200	ko01230
CL4997.Contig1_All	ko04144
CL4997.Contig2_All	ko04144
CL5043.Contig1_All	ko00790	ko01100	ko04122
CL5043.Contig4_All	ko00790	ko01100	ko04122
CL5090.Contig4_All	ko03022
CL5110.Contig1_All	ko04075
CL5110.Contig2_All	ko04075
CL5133.Contig2_All	ko00910
CL5147.Contig2_All	ko03013
CL5147.Contig3_All	ko03013
CL5147.Contig4_All	ko03013
CL5164.Contig2_All	ko03008	ko03430	ko04626
CL5164.Contig3_All	ko03008	ko03430	ko04626
CL5172.Contig2_All	ko02010
CL5234.Contig1_All	ko04626
CL5283.Contig6_All	ko03022	ko03420
CL5320.Contig3_All	ko00563	ko01100
CL5320.Contig4_All	ko00563	ko01100
CL5326.Contig1_All	ko00290	ko00660	ko01100	ko01110	ko01210	ko01230
CL534.Contig3_All	ko00400	ko01100	ko01110	ko01230
CL5378.Contig2_All	ko00073
CL5378.Contig3_All	ko00073
CL543.Contig9_All	ko00740	ko01100	ko01110
CL5436.Contig2_All	ko04016
CL5462.Contig1_All	ko03040
CL5466.Contig2_All	ko00061	ko00780	ko01100	ko01212
CL5476.Contig1_All	ko00561	ko01100	ko03013	ko03015	ko03018	ko04120	ko04141
CL5515.Contig2_All	ko00040	ko00051	ko00052	ko00053	ko00561	ko01100
CL5515.Contig7_All	ko00040	ko00051	ko00052	ko00053	ko00561	ko01100
CL5525.Contig1_All	ko00905
CL5525.Contig2_All	ko00905
CL5572.Contig2_All	ko04075
CL5572.Contig3_All	ko04075
CL5580.Contig2_All	ko00430	ko01100
CL5580.Contig3_All	ko00430	ko01100
CL5586.Contig1_All	ko00052	ko00500	ko01100
CL5586.Contig2_All	ko00052	ko00500	ko01100
CL5594.Contig3_All	ko00902	ko01110
CL5602.Contig1_All	ko00960	ko01100	ko01110
CL5654.Contig1_All	ko00400	ko01100	ko01110	ko01230
CL568.Contig1_All	ko03440
CL5683.Contig8_All	ko00510	ko01100	ko04141
CL5718.Contig1_All	ko03410
CL5718.Contig2_All	ko03410
CL574.Contig5_All	ko00500	ko01100
CL574.Contig6_All	ko00500	ko01100
CL5742.Contig2_All	ko00230	ko00240	ko01100	ko03020
CL5801.Contig1_All	ko00531	ko01100
CL5801.Contig2_All	ko00531	ko01100
CL5801.Contig3_All	ko00531	ko01100
CL5801.Contig4_All	ko00531	ko01100
CL5801.Contig6_All	ko00531	ko01100
CL5801.Contig7_All	ko00531	ko01100
CL5804.Contig1_All	ko00040
CL5812.Contig2_All	ko04626
CL5812.Contig3_All	ko04626
CL5847.Contig4_All	ko00531	ko01100
CL585.Contig4_All	ko00010	ko00071	ko00350	ko00592	ko01100	ko01110
CL585.Contig5_All	ko00010	ko00071	ko00350	ko00592	ko01100	ko01110
CL585.Contig6_All	ko00010	ko00071	ko00350	ko00592	ko01100	ko01110
CL585.Contig7_All	ko00010	ko00071	ko00350	ko00592	ko01100	ko01110
CL5877.Contig1_All	ko00240	ko01100
CL5880.Contig4_All	ko04144
CL5880.Contig6_All	ko04144
CL5880.Contig7_All	ko04144
CL5883.Contig1_All	ko04075
CL5887.Contig1_All	ko00061	ko00620	ko00640	ko01100	ko01110	ko01200	ko01212
CL5916.Contig1_All	ko00230	ko00240	ko00970	ko01100	ko03020	ko03040
CL5920.Contig5_All	ko03050
CL596.Contig2_All	ko03013	ko03015	ko03040
CL601.Contig16_All	ko00940	ko01100	ko01110
CL601.Contig20_All	ko00940	ko01100	ko01110
CL601.Contig31_All	ko00940	ko01100	ko01110
CL601.Contig36_All	ko00940	ko01100	ko01110
CL601.Contig38_All	ko00940	ko01100	ko01110
CL601.Contig43_All	ko00940	ko01100	ko01110
CL6055.Contig3_All	ko00230	ko00240	ko01100	ko03020
CL6072.Contig2_All	ko00380	ko01100
CL6092.Contig9_All	ko03040	ko04141	ko04144
CL6097.Contig3_All	ko04016
CL61.Contig19_All	ko00500	ko01100
CL61.Contig5_All	ko00500	ko01100
CL61.Contig7_All	ko00500	ko01100
CL6100.Contig7_All	ko04626
CL6110.Contig1_All	ko04016	ko04075
CL6110.Contig2_All	ko04016	ko04075
CL6155.Contig1_All	ko00051	ko00520	ko01100	ko01110
CL6155.Contig2_All	ko00051	ko00520	ko01100	ko01110
CL6191.Contig3_All	ko00901	ko01110
CL6191.Contig4_All	ko00901	ko01110
CL620.Contig1_All	ko00500	ko01100
CL620.Contig3_All	ko00500	ko01100
CL6202.Contig3_All	ko00900	ko01110
CL6205.Contig10_All	ko00073
CL6205.Contig7_All	ko00073
CL6205.Contig9_All	ko00073
CL6213.Contig3_All	ko03018
CL6227.Contig1_All	ko00220	ko00250	ko00910	ko01100	ko01200
CL6227.Contig3_All	ko00220	ko00250	ko00910	ko01100	ko01200
CL6231.Contig1_All	ko00040	ko01100
CL6231.Contig2_All	ko00040	ko01100
CL6231.Contig4_All	ko00040	ko01100
CL6231.Contig5_All	ko03013
CL626.Contig1_All	ko00460	ko00500	ko00940	ko01100	ko01110
CL6312.Contig4_All	ko00040	ko00053	ko00520	ko01100
CL6312.Contig5_All	ko00040	ko00053	ko00520	ko01100
CL6363.Contig1_All	ko00780	ko01100
CL6383.Contig2_All	ko04016	ko04075
CL6383.Contig3_All	ko04016	ko04075
CL6388.Contig3_All	ko00730	ko01100	ko03013
CL639.Contig2_All	ko00360	ko00940	ko00941	ko00945	ko01100	ko01110
CL641.Contig4_All	ko00350	ko01100
CL6429.Contig3_All	ko00220	ko00330	ko01100	ko01110	ko01230
CL6429.Contig4_All	ko03013
CL6448.Contig1_All	ko00906	ko01100	ko01110
CL6449.Contig1_All	ko00030	ko01100	ko01110	ko01200
CL6449.Contig2_All	ko00030	ko01100	ko01110	ko01200
CL6450.Contig3_All	ko00040	ko01100
CL646.Contig3_All	ko00750
CL6471.Contig1_All	ko00010	ko00020	ko00620	ko01100	ko01110	ko01200
CL6512.Contig4_All	ko03010
CL6514.Contig2_All	ko00460	ko00500	ko00561	ko00860	ko00900	ko00901	ko00940	ko01100	ko01110
CL6527.Contig1_All	ko00750	ko01100
CL653.Contig3_All	ko03040
CL6547.Contig1_All	ko04141
CL6547.Contig2_All	ko04141
CL6556.Contig2_All	ko00511
CL6556.Contig4_All	ko00511
CL656.Contig1_All	ko00010	ko00071	ko00350	ko00592	ko01100	ko01110
CL656.Contig5_All	ko00010	ko00071	ko00350	ko00592	ko01100	ko01110
CL656.Contig7_All	ko00010	ko00071	ko00350	ko00592	ko01100	ko01110
CL656.Contig9_All	ko00010	ko00071	ko00350	ko00592	ko01100	ko01110
CL6586.Contig1_All	ko00460	ko00500	ko00940	ko01100	ko01110
CL6593.Contig2_All	ko03022	ko03420
CL6635.Contig1_All	ko04626
CL6637.Contig1_All	ko04120	ko04141
CL6648.Contig5_All	ko00230	ko00240	ko01100	ko03030	ko03410	ko03420	ko03440
CL6671.Contig1_All	ko03010
CL6711.Contig1_All	ko00052	ko00511	ko00531	ko00600	ko00604	ko01100
CL674.Contig1_All	ko00940	ko01100	ko01110
CL6761.Contig1_All	ko00051	ko00520	ko01100	ko01110
CL6761.Contig2_All	ko00051	ko00520	ko01100	ko01110
CL6761.Contig3_All	ko00051	ko00520	ko01100	ko01110
CL683.Contig5_All	ko00230	ko00240	ko01100	ko03020
CL6854.Contig2_All	ko00230	ko00240	ko01100	ko03020
CL6860.Contig2_All	ko04120	ko04141
CL6912.Contig1_All	ko00940	ko00941	ko00945	ko01100	ko01110
CL6912.Contig2_All	ko00940	ko00941	ko00945	ko01100	ko01110
CL6919.Contig1_All	ko00906	ko01100	ko01110
CL6932.Contig2_All	ko00061	ko00620	ko00640	ko01100	ko01110	ko01200	ko01212
CL6932.Contig3_All	ko00061	ko00620	ko00640	ko01100	ko01110	ko01200	ko01212
CL6932.Contig4_All	ko00061	ko00620	ko00640	ko01100	ko01110	ko01200	ko01212
CL6970.Contig1_All	ko04141
CL6970.Contig2_All	ko04141
CL7013.Contig1_All	ko00941	ko01110
CL7021.Contig1_All	ko03410	ko03450
CL7021.Contig3_All	ko03410	ko03450
CL7047.Contig5_All	ko00010	ko00030	ko00052	ko00230	ko00500	ko00520	ko01100	ko01110
CL7052.Contig2_All	ko00906
CL7052.Contig3_All	ko00906
CL7090.Contig1_All	ko00500	ko00520	ko01100	ko01110
CL7090.Contig2_All	ko00500	ko00520	ko01100	ko01110
CL7109.Contig2_All	ko00500	ko01100
CL7109.Contig4_All	ko00500	ko01100
CL7123.Contig1_All	ko04075	ko04712
CL7126.Contig3_All	ko02010
CL7135.Contig1_All	ko01100	ko04626
CL7135.Contig2_All	ko04626
CL7135.Contig4_All	ko04626
CL7149.Contig1_All	ko04075
CL7151.Contig1_All	ko00073
CL7184.Contig1_All	ko04144
CL7193.Contig3_All	ko04626
CL7193.Contig4_All	ko04626
CL7193.Contig7_All	ko04626
CL7252.Contig1_All	ko00380	ko00941	ko00944	ko01100	ko01110
CL7252.Contig2_All	ko00380	ko00941	ko00944	ko01100	ko01110
CL7255.Contig3_All	ko00010	ko00030	ko00051	ko00052	ko01100	ko01110	ko01200	ko01230	ko03018
CL7281.Contig3_All	ko00500
CL729.Contig2_All	ko00910
CL729.Contig3_All	ko00910
CL7296.Contig2_All	ko00061	ko00780	ko01100	ko01212
CL7296.Contig3_All	ko00061	ko00780	ko01100	ko01212
CL734.Contig1_All	ko00500	ko01100	ko01110
CL7374.Contig3_All	ko03040
CL7374.Contig4_All	ko03040
CL7405.Contig3_All	ko00480
CL7405.Contig5_All	ko00480
CL7416.Contig1_All	ko00040	ko01100
CL7453.Contig1_All	ko00562	ko01100	ko04070
CL7453.Contig2_All	ko00562	ko01100	ko04070
CL7455.Contig1_All	ko04016	ko04075
CL7455.Contig2_All	ko04016	ko04075
CL7455.Contig3_All	ko04016	ko04075
CL7456.Contig2_All	ko04075
CL750.Contig1_All	ko00061	ko00620	ko00640	ko01100	ko01110	ko01200	ko01212
CL750.Contig2_All	ko00061	ko00620	ko00640	ko01100	ko01110	ko01200	ko01212
CL754.Contig19_All	ko04141
CL754.Contig33_All	ko04141
CL754.Contig40_All	ko04141
CL754.Contig45_All	ko04141
CL754.Contig46_All	ko04141
CL7559.Contig2_All	ko00053	ko00460	ko00500	ko00940	ko01100	ko01110
CL7564.Contig1_All	ko00943	ko01110
CL7564.Contig2_All	ko00943	ko01110
CL7584.Contig2_All	ko00760	ko01100
CL7634.Contig3_All	ko04075
CL7634.Contig8_All	ko04075
CL7657.Contig1_All	ko00260	ko01100	ko01110	ko01230	ko02010
CL7687.Contig2_All	ko00360	ko00940	ko00941	ko00944	ko00945	ko01100	ko01110
CL7694.Contig3_All	ko00250	ko00410	ko00430	ko00650	ko01100	ko01110
CL7701.Contig3_All	ko00620	ko00710	ko01100	ko01200
CL7705.Contig3_All	ko00740	ko01100	ko01110
CL7712.Contig1_All	ko03013
CL7712.Contig2_All	ko03013
CL7718.Contig3_All	ko00330	ko01100	ko01110	ko01230
CL7770.Contig1_All	ko00563	ko01100
CL7824.Contig1_All	ko00970
CL7829.Contig2_All	ko00564	ko01100
CL7840.Contig3_All	ko00020	ko01100	ko01110
CL7849.Contig1_All	ko04141
CL7849.Contig2_All	ko04141
CL787.Contig2_All	ko00270	ko01100	ko01110	ko01230
CL787.Contig5_All	ko00270	ko01100	ko01110	ko01230
CL7872.Contig2_All	ko04141
CL7876.Contig3_All	ko00230	ko01100
CL7896.Contig1_All	ko00970	ko04141	ko04626
CL7896.Contig2_All	ko00970	ko04141	ko04626
CL7900.Contig2_All	ko00195
CL7922.Contig6_All	ko00400	ko01100	ko01110	ko01230
CL7972.Contig3_All	ko00940
CL7986.Contig1_All	ko00520	ko01100
CL7986.Contig2_All	ko00520	ko01100
CL8018.Contig3_All	ko00270	ko01100
CL8018.Contig5_All	ko00270	ko01100
CL8025.Contig1_All	ko03040
CL8025.Contig2_All	ko03040
CL8025.Contig3_All	ko03040
CL809.Contig4_All	ko00195	ko01100
CL8125.Contig1_All	ko03030
CL8138.Contig2_All	ko00500	ko01100
CL8138.Contig3_All	ko00500	ko01100
CL8174.Contig1_All	ko04075
CL8174.Contig2_All	ko04075
CL8174.Contig3_All	ko04075
CL8218.Contig2_All	ko00380	ko01100
CL8220.Contig1_All	ko00460	ko00500	ko00561	ko00860	ko00900	ko00901	ko00940	ko01100	ko01110
CL8220.Contig3_All	ko00561	ko00860	ko00900	ko01100	ko01110
CL8264.Contig2_All	ko00450	ko00970
CL83.Contig12_All	ko01110
CL8324.Contig1_All	ko04145
CL8335.Contig5_All	ko00230	ko00240	ko01100	ko03020
CL839.Contig1_All	ko00590	ko01100	ko04120	ko04146
CL8391.Contig1_All	ko00190	ko01100
CL8391.Contig2_All	ko00190	ko01100
CL8426.Contig1_All	ko00906	ko01100	ko01110
CL8426.Contig2_All	ko00906	ko01100	ko01110
CL848.Contig1_All	ko04016	ko04075
CL848.Contig2_All	ko04016	ko04075
CL8526.Contig3_All	ko03050
CL8535.Contig1_All	ko04016	ko04075
CL8535.Contig5_All	ko04016	ko04075
CL8550.Contig1_All	ko04144
CL8583.Contig1_All	ko00902	ko01110
CL8583.Contig2_All	ko00902	ko01110
CL8583.Contig4_All	ko00902	ko01110
CL8583.Contig5_All	ko00902	ko01110
CL8585.Contig1_All	ko00480
CL8597.Contig5_All	ko00270	ko00480	ko01100
CL865.Contig3_All	ko00520	ko01100	ko04016
CL865.Contig5_All	ko00520	ko01100	ko04016
CL8652.Contig3_All	ko03430
CL8664.Contig1_All	ko04016
CL873.Contig3_All	ko00561	ko01100	ko03013	ko03015	ko03018	ko04120	ko04141
CL8739.Contig1_All	ko00906	ko01100	ko01110
CL8739.Contig2_All	ko00906	ko01100	ko01110
CL874.Contig1_All	ko00380	ko00590	ko00591	ko01100
CL8764.Contig2_All	ko00051	ko00500	ko00520	ko01100
CL8771.Contig1_All	ko00052	ko00511	ko00531	ko00600	ko00604	ko01100
CL8776.Contig2_All	ko04016	ko04626
CL8776.Contig4_All	ko04016	ko04626
CL8792.Contig3_All	ko03010
CL8793.Contig2_All	ko00052	ko00561	ko00600	ko00603
CL8793.Contig3_All	ko00052	ko00561	ko00600	ko00603
CL8802.Contig4_All	ko00240	ko00450
CL8816.Contig1_All	ko00902	ko01110
CL8865.Contig6_All	ko00020	ko00270	ko00620	ko00630	ko00710	ko01100	ko01110	ko01200
CL8871.Contig1_All	ko04144
CL8877.Contig1_All	ko00790	ko01100
CL890.Contig1_All	ko04712
CL890.Contig2_All	ko04712
CL8909.Contig2_All	ko00062	ko01110
CL8909.Contig3_All	ko00062	ko01110
CL8988.Contig2_All	ko00480
CL9072.Contig2_All	ko00460	ko00500	ko00561	ko00860	ko00900	ko00901	ko00940	ko01100	ko01110
CL9086.Contig1_All	ko00270	ko00280	ko00290	ko00770	ko01100	ko01110	ko01210	ko01230
CL9086.Contig2_All	ko00270	ko00280	ko00290	ko00770	ko01100	ko01110	ko01210	ko01230
CL9105.Contig3_All	ko04120	ko04141
CL9106.Contig3_All	ko00940	ko01110
CL9106.Contig4_All	ko00940	ko01110
CL923.Contig1_All	ko00900	ko00909
CL9230.Contig2_All	ko00040	ko01100
CL9243.Contig2_All	ko04626
CL9258.Contig1_All	ko03013
CL9277.Contig6_All	ko04130
CL9278.Contig2_All	ko03018
CL9298.Contig1_All	ko03040	ko04144
CL9298.Contig2_All	ko04144
CL9307.Contig1_All	ko00260	ko00630	ko00670	ko01100	ko01110	ko01200
CL931.Contig1_All	ko03018
CL931.Contig2_All	ko03018
CL9338.Contig2_All	ko04141	ko04626
CL9344.Contig3_All	ko00040	ko01100
CL9409.Contig5_All	ko04144
CL9415.Contig2_All	ko00942	ko01100	ko01110
CL9456.Contig1_All	ko04141
CL948.Contig2_All	ko00514
CL950.Contig10_All	ko04141	ko04626
CL950.Contig16_All	ko04141	ko04626
CL950.Contig18_All	ko04141	ko04626
CL950.Contig3_All	ko04141	ko04626
CL950.Contig4_All	ko04141	ko04626
CL950.Contig5_All	ko04141	ko04626
CL950.Contig6_All	ko04141	ko04626
CL950.Contig8_All	ko04141	ko04626
CL9515.Contig3_All	ko00510	ko01100	ko02010	ko04141
CL9564.Contig2_All	ko01100	ko01110
CL9573.Contig2_All	ko04016	ko04626
CL9573.Contig3_All	ko04016	ko04626
CL9650.Contig2_All	ko00053	ko00520	ko01100	ko01110
CL9650.Contig3_All	ko00053	ko00520	ko01100	ko01110
CL9682.Contig4_All	ko04075
CL9684.Contig11_All	ko00520	ko01100
CL9684.Contig14_All	ko00520	ko01100	ko03420	ko04120
CL9684.Contig15_All	ko00520	ko01100	ko03420	ko04120
CL9684.Contig19_All	ko00520	ko01100	ko03420	ko04120
CL9699.Contig2_All	ko00250	ko00520	ko01100
CL9726.Contig2_All	ko04075
CL9726.Contig3_All	ko04075
CL9750.Contig2_All	ko00040	ko01100
CL9764.Contig1_All	ko00970
CL982.Contig1_All	ko04075
CL982.Contig9_All	ko04075
CL9827.Contig2_All	ko00250	ko01100	ko01110
CL9827.Contig3_All	ko00250	ko01100	ko01110
CL9827.Contig4_All	ko00250	ko01100	ko01110
CL983.Contig12_All	ko00130	ko00360	ko00940	ko01100	ko01110
CL9853.Contig2_All	ko03010
CL9901.Contig1_All	ko00790	ko01100
CL9932.Contig1_All	ko00910
CL9932.Contig3_All	ko00910
CL9932.Contig4_All	ko00910
CL9933.Contig2_All	ko04075
CL9936.Contig3_All	ko00190	ko01100
CL9982.Contig3_All	ko00280	ko00640	ko01100	ko01110
CL9983.Contig1_All	ko00130	ko00270	ko00350	ko00360	ko00400	ko00950	ko00960	ko01100	ko01110	ko01230
CL9983.Contig2_All	ko00130	ko00270	ko00350	ko00360	ko00400	ko00950	ko00960	ko01100	ko01110	ko01230
CL9998.Contig3_All	ko00270	ko01100
Unigene10040_All	ko00310
Unigene10068_All	ko03010
Unigene10069_All	ko00510	ko01100	ko02010	ko04141
Unigene1010_All	ko03040	ko04075
Unigene10200_All	ko00905
Unigene1022_All	ko00400	ko01100	ko01110	ko01230
Unigene1043_All	ko04075
Unigene10474_All	ko00620	ko00710	ko01100	ko01200
Unigene1051_All	ko00020	ko00270	ko00620	ko00630	ko00710	ko01100	ko01110	ko01200
Unigene10565_All	ko00563	ko01100
Unigene10591_All	ko00240	ko01100
Unigene10632_All	ko04141
Unigene10636_All	ko01100
Unigene10693_All	ko01100
Unigene10735_All	ko00904	ko01100	ko01110
Unigene10830_All	ko00511
Unigene10876_All	ko03030
Unigene11032_All	ko00510	ko01100	ko04075
Unigene11065_All	ko01100
Unigene11088_All	ko02010
Unigene1118_All	ko04075
Unigene11452_All	ko03030
Unigene11579_All	ko03050
Unigene11583_All	ko03013
Unigene11627_All	ko02010
Unigene11646_All	ko00310
Unigene11734_All	ko04626
Unigene11880_All	ko00460	ko00500	ko00940	ko01100	ko01110
Unigene11903_All	ko00052
Unigene1195_All	ko00052	ko00500	ko01100
Unigene12003_All	ko00240	ko01100
Unigene12337_All	ko00020	ko01100	ko01110
Unigene12345_All	ko00053	ko01100	ko01110
Unigene12456_All	ko00240	ko01100
Unigene12580_All	ko00240	ko01100
Unigene12591_All	ko00053	ko01100	ko01110
Unigene12644_All	ko00520
Unigene12669_All	ko04016	ko04075
Unigene12695_All	ko03013
Unigene12733_All	ko03430	ko04626
Unigene12765_All	ko04122
Unigene12798_All	ko04141
Unigene12872_All	ko00480
Unigene12986_All	ko03420	ko04141
Unigene12991_All	ko04626
Unigene13043_All	ko04712
Unigene1326_All	ko00941	ko01100	ko01110
Unigene13300_All	ko00190	ko01100
Unigene1330_All	ko00190
Unigene13347_All	ko00220	ko01100	ko01110	ko01210	ko01230	ko03013
Unigene1337_All	ko00520
Unigene1338_All	ko00511
Unigene13566_All	ko00970
Unigene13642_All	ko00230	ko00240	ko01100	ko02010	ko03010	ko03020
Unigene1371_All	ko00270	ko01100	ko01110
Unigene13775_All	ko02010
Unigene1399_All	ko00040	ko01100
Unigene14067_All	ko04075
Unigene14117_All	ko04120
Unigene14199_All	ko00790
Unigene14318_All	ko03030
Unigene14428_All	ko03440
Unigene1446_All	ko00190	ko00195	ko01100
Unigene14499_All	ko03013
Unigene147_All	ko00052	ko00511	ko00531	ko00600	ko00604	ko01100
Unigene14806_All	ko03013
Unigene14875_All	ko00480
Unigene1488_All	ko00620
Unigene1492_All	ko00196
Unigene149_All	ko03008
Unigene15093_All	ko00240	ko01100
Unigene15097_All	ko00053	ko01100
Unigene15139_All	ko04626
Unigene15152_All	ko04145
Unigene15195_All	ko00230	ko00240	ko01100	ko03030	ko03410	ko03420
Unigene15236_All	ko00071	ko00280	ko00592	ko01040	ko01100	ko01110	ko01212	ko04146
Unigene15276_All	ko03030
Unigene15299_All	ko00591	ko00592	ko01100	ko01110
Unigene152_All	ko03008
Unigene15341_All	ko00250	ko00410	ko00430	ko00650	ko01100	ko01110
Unigene15362_All	ko00904	ko01100	ko01110
Unigene15380_All	ko03030
Unigene15510_All	ko03013
Unigene15615_All	ko00073	ko00260	ko01100
Unigene15726_All	ko00480
Unigene15803_All	ko04075
Unigene15933_All	ko00460	ko00500	ko00940	ko01100	ko01110
Unigene15936_All	ko00460	ko00500	ko00940	ko01100	ko01110
Unigene16042_All	ko04016	ko04075
Unigene16056_All	ko04626
Unigene16114_All	ko03030	ko03420	ko03430
Unigene16121_All	ko00511
Unigene16124_All	ko04075
Unigene16125_All	ko00052	ko00500	ko01100
Unigene16168_All	ko04016
Unigene16206_All	ko00130	ko00360	ko00940	ko01100	ko01110
Unigene16280_All	ko04144
Unigene16328_All	ko00520	ko01100
Unigene16357_All	ko00040	ko01100
Unigene16363_All	ko00909	ko01110
Unigene16366_All	ko00073	ko01100
Unigene16414_All	ko00480
Unigene16420_All	ko00520	ko01100	ko03060	ko04141	ko04146
Unigene16458_All	ko04141
Unigene16476_All	ko00500	ko01100	ko01110
Unigene16490_All	ko00906	ko01100	ko01110
Unigene16516_All	ko00514
Unigene16540_All	ko01110
Unigene16574_All	ko04146
Unigene16598_All	ko04712
Unigene16605_All	ko00260	ko00350	ko00360	ko00410	ko00950	ko00960	ko01100	ko01110
Unigene16635_All	ko04130
Unigene16639_All	ko00564
Unigene16690_All	ko00920
Unigene16719_All	ko00590	ko01100	ko04120	ko04146
Unigene16720_All	ko00590	ko01100	ko04120	ko04146
Unigene16745_All	ko04075
Unigene16749_All	ko03010	ko04016
Unigene16786_All	ko00910
Unigene16811_All	ko00040	ko00051	ko00052	ko00053	ko00561	ko01100
Unigene16821_All	ko04144
Unigene16830_All	ko04626
Unigene16863_All	ko00100	ko01100	ko01110
Unigene16875_All	ko00190
Unigene16967_All	ko00906	ko01100	ko01110
Unigene16972_All	ko00010	ko00030	ko00500	ko00520	ko01100	ko01110	ko01200	ko04144
Unigene17066_All	ko03440
Unigene17097_All	ko00360	ko00940	ko01100	ko01110
Unigene17144_All	ko00040	ko00053	ko00520	ko01100	ko04016	ko04075
Unigene17149_All	ko00040	ko01100
Unigene17153_All	ko04075
Unigene17255_All	ko00480
Unigene17281_All	ko00460	ko00500	ko00511	ko00561	ko00860	ko00900	ko00940	ko01100	ko01110
Unigene17338_All	ko03010
Unigene17379_All	ko00010	ko00053	ko00071	ko00280	ko00310	ko00330	ko00340	ko00380	ko00410	ko00561	ko00620	ko00903	ko01100	ko01110
Unigene17783_All	ko00270	ko01100
Unigene1783_All	ko03015
Unigene178_All	ko00260	ko00350	ko00360	ko00410	ko00950	ko00960	ko01100	ko01110
Unigene17908_All	ko04144
Unigene18046_All	ko00240	ko01100
Unigene1807_All	ko04075
Unigene180_All	ko00260	ko00350	ko00360	ko00410	ko00950	ko00960	ko01100	ko01110
Unigene18644_All	ko00310	ko01100	ko01110
Unigene19082_All	ko00460	ko00966	ko01110	ko01210
Unigene19111_All	ko03040	ko04141	ko04144
Unigene19120_All	ko03040	ko04141	ko04144
Unigene19152_All	ko04016	ko04626
Unigene19218_All	ko00190
Unigene19248_All	ko04145
Unigene19258_All	ko00380	ko00590	ko00591	ko01100
Unigene19420_All	ko00270	ko01100	ko01110	ko01230
Unigene19421_All	ko00270	ko01100	ko01110	ko01230
Unigene1947_All	ko03040
Unigene19516_All	ko03040	ko04141	ko04144
Unigene19520_All	ko03030
Unigene19530_All	ko03013	ko03015	ko03018
Unigene19560_All	ko00061	ko00520	ko00620	ko00640	ko01100	ko01110	ko01212	ko04146
Unigene19593_All	ko00230	ko00240	ko01100	ko03020
Unigene19602_All	ko00860	ko01110
Unigene19619_All	ko03040	ko04141	ko04144
Unigene19621_All	ko00520	ko01100
Unigene19629_All	ko04145
Unigene19656_All	ko04145
Unigene19663_All	ko04144
Unigene1966_All	ko03010
Unigene19758_All	ko04016	ko04626
Unigene19762_All	ko04075
Unigene19763_All	ko03010	ko04016	ko04626
Unigene19805_All	ko03013
Unigene19818_All	ko04075
Unigene19845_All	ko00073	ko00260	ko01100
Unigene19898_All	ko00196	ko01100
Unigene19949_All	ko03040
Unigene19968_All	ko00010	ko00020	ko00620	ko01100	ko01110	ko01200
Unigene20040_All	ko00030	ko00710	ko01100	ko01110	ko01200	ko01230
Unigene20054_All	ko03030	ko03420	ko03430	ko03440
Unigene2011_All	ko03008	ko03013
Unigene20130_All	ko00100
Unigene20134_All	ko00531	ko01100
Unigene20166_All	ko03010
Unigene20187_All	ko03010
Unigene20202_All	ko00061	ko01100	ko01212
Unigene20235_All	ko00380	ko00590	ko00591	ko01100
Unigene20244_All	ko00040	ko00051	ko00052	ko00561	ko01100
Unigene20340_All	ko04144
Unigene20353_All	ko04075
Unigene20447_All	ko00562	ko00564	ko00565	ko01100	ko01110
Unigene20458_All	ko03050	ko04144
Unigene20459_All	ko04120
Unigene20469_All	ko00310	ko01100	ko01110
Unigene20593_All	ko03440
Unigene20594_All	ko00073	ko01110
Unigene20615_All	ko00230	ko00240	ko01100	ko03020
Unigene2066_All	ko00591
Unigene20673_All	ko04075
Unigene20675_All	ko00520	ko01100	ko04016
Unigene20808_All	ko00062	ko01110
Unigene21028_All	ko03010
Unigene21057_All	ko04120
Unigene21070_All	ko00230	ko00240	ko01100	ko03020
Unigene21309_All	ko00910
Unigene21353_All	ko00400	ko01100	ko01110	ko01230
Unigene21411_All	ko03010
Unigene2149_All	ko00195	ko01100
Unigene21590_All	ko00310	ko01100	ko01110
Unigene220_All	ko03015
Unigene22759_All	ko03040
Unigene22786_All	ko00230	ko00240	ko01100	ko03020
Unigene22787_All	ko00230	ko00240	ko01100	ko03020
Unigene22788_All	ko00230	ko00240	ko01100	ko03020
Unigene22789_All	ko00230	ko00240	ko01100	ko03020
Unigene22811_All	ko00052
Unigene22812_All	ko00052
Unigene22871_All	ko00053	ko00480	ko00520	ko01100	ko04016
Unigene22878_All	ko04016	ko04075	ko04120
Unigene22977_All	ko03430
Unigene23060_All	ko00071	ko00592	ko01040	ko01100	ko01110	ko01212	ko04146
Unigene23115_All	ko00040	ko01100
Unigene23161_All	ko00940	ko00941	ko00945	ko01100	ko01110
Unigene23182_All	ko04712
Unigene23231_All	ko03013
Unigene23275_All	ko04144
Unigene23342_All	ko04141
Unigene23366_All	ko03010
Unigene23412_All	ko00230	ko00240	ko01100	ko03020
Unigene23482_All	ko00380	ko01100
Unigene23490_All	ko03010
Unigene23530_All	ko00240	ko01100
Unigene23715_All	ko04016	ko04075
Unigene23825_All	ko04075
Unigene23839_All	ko00230	ko00240	ko01100	ko03020
Unigene23857_All	ko00052	ko00511	ko00531	ko00600	ko00604	ko01100
Unigene23933_All	ko04075
Unigene23959_All	ko00941	ko01100	ko01110	ko04712
Unigene24020_All	ko00051
Unigene24026_All	ko04144
Unigene24070_All	ko03010
Unigene24200_All	ko00500
Unigene24210_All	ko00480
Unigene24243_All	ko00040	ko01100
Unigene24256_All	ko00510	ko01100	ko04075
Unigene24267_All	ko00564	ko00565	ko01100	ko01110	ko04144
Unigene2431_All	ko03040
Unigene24361_All	ko00910
Unigene24563_All	ko00590	ko01100	ko04120	ko04146
Unigene24678_All	ko00460	ko00500	ko00561	ko00860	ko00900	ko00901	ko00940	ko01100	ko01110
Unigene24696_All	ko03030	ko03420	ko03430	ko03440
Unigene24715_All	ko00514
Unigene24722_All	ko04712
Unigene24805_All	ko00100	ko00909	ko01100	ko01110
Unigene25067_All	ko03030	ko03420	ko03430	ko03440
Unigene25753_All	ko00053
Unigene26164_All	ko00053	ko00520	ko01100	ko01110
Unigene26191_All	ko04144
Unigene26258_All	ko03040
Unigene26259_All	ko03040
Unigene26349_All	ko04146
Unigene26364_All	ko00906	ko01100	ko01110
Unigene26413_All	ko03013
Unigene26439_All	ko03010
Unigene26502_All	ko03030
Unigene26522_All	ko00630	ko00650	ko01100	ko01200
Unigene26526_All	ko04141	ko04626
Unigene26536_All	ko00590	ko00591	ko01100
Unigene26556_All	ko00561	ko01100	ko03013	ko03015	ko03018
Unigene26627_All	ko04144
Unigene26700_All	ko00030	ko00480	ko01100	ko01110	ko01200
Unigene26707_All	ko03010
Unigene26744_All	ko04075
Unigene26788_All	ko04016
Unigene26834_All	ko00230	ko00240	ko03018
Unigene26869_All	ko03040	ko04141	ko04144
Unigene26894_All	ko00260	ko01100	ko01200	ko01230
Unigene26925_All	ko04626
Unigene26936_All	ko00904	ko00940	ko00941	ko01100	ko01110
Unigene26959_All	ko04016	ko04626
Unigene27072_All	ko00010	ko00071	ko00350	ko01100	ko01110	ko01200
Unigene27089_All	ko04141
Unigene27111_All	ko04144
Unigene27122_All	ko04712
Unigene27145_All	ko03010
Unigene27270_All	ko00053	ko01100
Unigene27280_All	ko00230	ko01100
Unigene27291_All	ko00040	ko01100
Unigene27294_All	ko00040	ko01100
Unigene27351_All	ko03010
Unigene27420_All	ko00030	ko00710	ko01100	ko01110	ko01200	ko01230
Unigene27443_All	ko00460	ko01110
Unigene27444_All	ko00230	ko00240	ko01100	ko03020
Unigene27453_All	ko00904	ko01100	ko01110	ko04144
Unigene27565_All	ko03015
Unigene27604_All	ko00040	ko01100
Unigene27610_All	ko04016	ko04626
Unigene27863_All	ko04130
Unigene27898_All	ko00520	ko01100
Unigene29386_All	ko00061	ko00780	ko01100	ko01212
Unigene29554_All	ko00910
Unigene29593_All	ko00270	ko01100
Unigene29669_All	ko04120
Unigene29683_All	ko03440
Unigene29688_All	ko03410
Unigene29722_All	ko04075
Unigene29765_All	ko00960	ko01100	ko01110
Unigene29901_All	ko00280	ko00410	ko00640	ko01100	ko01200
Unigene29944_All	ko00100	ko00909	ko01100	ko01110
Unigene29972_All	ko04122
Unigene2998_All	ko04075
Unigene30001_All	ko03013
Unigene30026_All	ko00592	ko01100	ko01110
Unigene30097_All	ko04712
Unigene30129_All	ko00061	ko00620	ko00640	ko01100	ko01110	ko01200	ko01212
Unigene30137_All	ko04075
Unigene30362_All	ko04120	ko04141
Unigene30421_All	ko00520	ko00920	ko01100
Unigene30473_All	ko04712
Unigene30489_All	ko00520	ko01100
Unigene30549_All	ko00073	ko00903	ko00945	ko01100	ko01110
Unigene30602_All	ko00052	ko00511	ko00531	ko00600	ko00604	ko01100
Unigene30626_All	ko00460	ko00500	ko00561	ko00860	ko00900	ko00901	ko00940	ko01100	ko01110
Unigene30728_All	ko04075	ko04712
Unigene30735_All	ko00500	ko01100
Unigene30743_All	ko00230	ko00240	ko01100	ko01110	ko04016
Unigene30756_All	ko00460	ko00500	ko00940	ko01100	ko01110
Unigene30768_All	ko00740	ko01100
Unigene30776_All	ko04016	ko04626
Unigene30967_All	ko04144
Unigene30976_All	ko00040	ko01100
Unigene31020_All	ko01100
Unigene31096_All	ko00040	ko01100
Unigene31377_All	ko04016
Unigene31398_All	ko00040	ko01100
Unigene31413_All	ko00563	ko01100
Unigene31433_All	ko04712
Unigene32378_All	ko00563	ko01100
Unigene32890_All	ko00500	ko01100
Unigene33038_All	ko00480
Unigene33103_All	ko04144
Unigene33104_All	ko04144
Unigene33105_All	ko04144
Unigene33225_All	ko00100
Unigene33226_All	ko00230	ko00240	ko01100	ko03030
Unigene33274_All	ko04016	ko04626
Unigene33282_All	ko00520	ko01100	ko04016
Unigene33449_All	ko04016	ko04075
Unigene33492_All	ko00040	ko00052	ko00053	ko00230	ko00240	ko00520	ko01100	ko03020	ko04144
Unigene33506_All	ko04144
Unigene33543_All	ko00052	ko00511	ko00531	ko00600	ko00604	ko01100
Unigene33548_All	ko00511	ko04144
Unigene33550_All	ko04712
Unigene33588_All	ko00908
Unigene33663_All	ko00514
Unigene33664_All	ko03013
Unigene33685_All	ko04075
Unigene33715_All	ko04141
Unigene33736_All	ko00052	ko00511	ko00531	ko00600	ko00604	ko01100
Unigene33781_All	ko04144
Unigene33847_All	ko00010	ko00053	ko00071	ko00280	ko00310	ko00330	ko00340	ko00380	ko00410	ko00561	ko00620	ko00903	ko01100	ko01110
Unigene33868_All	ko00942
Unigene33989_All	ko04144
Unigene33990_All	ko04016	ko04075
Unigene34017_All	ko00230	ko00240	ko01100	ko03020
Unigene34035_All	ko04120	ko04141
Unigene34163_All	ko00220	ko00564	ko00592	ko01100	ko01110	ko01210	ko01230
Unigene34165_All	ko03010
Unigene34170_All	ko00052	ko00511	ko00531	ko00600	ko00604	ko01100
Unigene34177_All	ko00940
Unigene34192_All	ko00380	ko00903	ko00943	ko00945	ko01100	ko01110
Unigene34214_All	ko02010
Unigene34228_All	ko00061	ko00780	ko01100	ko01212
Unigene34243_All	ko00900	ko01100	ko01110
Unigene34300_All	ko03013
Unigene34304_All	ko00941	ko01100	ko01110	ko04712
Unigene34375_All	ko00073	ko01110
Unigene34492_All	ko00053	ko00562
Unigene34858_All	ko00270	ko01100	ko01110	ko01230
Unigene35097_All	ko03015
Unigene35222_All	ko03010	ko04016
Unigene3568_All	ko00040	ko00052	ko00053	ko00230	ko00240	ko00520	ko01100	ko02010	ko03020	ko04144
Unigene35950_All	ko00230	ko00261	ko00450	ko00920	ko01100
Unigene36437_All	ko00440	ko00564	ko01100
Unigene36446_All	ko03013
Unigene36460_All	ko00900	ko01110
Unigene36464_All	ko04145
Unigene36466_All	ko04145
Unigene36467_All	ko04145
Unigene36476_All	ko03022
Unigene36640_All	ko01110
Unigene36674_All	ko00514
Unigene36675_All	ko00514
Unigene36682_All	ko04016	ko04626
Unigene36741_All	ko00600	ko01100
Unigene36749_All	ko04626
Unigene36753_All	ko00053	ko00460	ko00500	ko00940	ko01100	ko01110	ko03013	ko04141	ko04626
Unigene36794_All	ko04016	ko04626
Unigene36804_All	ko00040	ko01100
Unigene36885_All	ko00400	ko01100	ko01110	ko01230
Unigene36891_All	ko04016	ko04075
Unigene36897_All	ko00230	ko00240	ko01100	ko03030
Unigene36902_All	ko04141
Unigene36971_All	ko00040	ko01100
Unigene36988_All	ko00010	ko00020	ko00620	ko01100	ko01110	ko01200
Unigene37036_All	ko00940	ko01100	ko01110
Unigene37052_All	ko03030	ko03410	ko03420	ko03430
Unigene37336_All	ko03040
Unigene37346_All	ko04626
Unigene37366_All	ko03010
Unigene37413_All	ko03013
Unigene37462_All	ko04145
Unigene37565_All	ko04016
Unigene37567_All	ko00073
Unigene37570_All	ko00500	ko01100
Unigene37610_All	ko04016
Unigene37666_All	ko00942	ko00943
Unigene37685_All	ko03030	ko03410	ko03420	ko03430
Unigene37761_All	ko04075
Unigene378_All	ko03410
Unigene37943_All	ko00072	ko00280	ko00650	ko01100	ko04146
Unigene38212_All	ko00270	ko01100	ko01110	ko04016
Unigene38218_All	ko00040
Unigene38234_All	ko00561	ko00564	ko01100	ko01110
Unigene38420_All	ko00531	ko01100
Unigene3871_All	ko00480
Unigene38737_All	ko00270	ko01100	ko01110	ko01230
Unigene39220_All	ko03013
Unigene39720_All	ko04120
Unigene39737_All	ko04120
Unigene3985_All	ko03013
Unigene39873_All	ko00561	ko01100	ko03018	ko04120	ko04141
Unigene3994_All	ko03010
Unigene40078_All	ko04016
Unigene40157_All	ko02010
Unigene4018_All	ko00040	ko00052	ko00053	ko00230	ko00240	ko00520	ko01100	ko03020	ko04144
Unigene40191_All	ko03015
Unigene40212_All	ko01100
Unigene40213_All	ko01100
Unigene40218_All	ko00380	ko00590	ko00591	ko01100
Unigene40287_All	ko04712
Unigene40306_All	ko04016	ko04626
Unigene40361_All	ko00010	ko00710	ko01100	ko01110	ko01200	ko01230
Unigene40364_All	ko00904	ko01100	ko01110
Unigene40410_All	ko04144
Unigene40505_All	ko00040	ko01100
Unigene40545_All	ko00480
Unigene40618_All	ko04120
Unigene40654_All	ko04130
Unigene406_All	ko00908
Unigene40750_All	ko03010
Unigene40783_All	ko00750
Unigene40789_All	ko00910
Unigene40804_All	ko00053	ko00480
Unigene40841_All	ko02010
Unigene40866_All	ko00040	ko01100
Unigene40868_All	ko04120
Unigene40947_All	ko00561	ko01100	ko03013	ko03015	ko03018	ko04120	ko04141
Unigene41017_All	ko00860	ko01110
Unigene41024_All	ko00230	ko00240	ko01100	ko03020
Unigene41078_All	ko04075
Unigene41108_All	ko00100	ko00909	ko01100	ko01110
Unigene41131_All	ko00260	ko01100	ko01200	ko01230
Unigene41136_All	ko00130	ko00270	ko00350	ko00360	ko00400	ko00950	ko00960	ko01100	ko01110	ko01230
Unigene41161_All	ko00040
Unigene41186_All	ko00230	ko00240	ko01100	ko03020
Unigene41194_All	ko00520	ko00940	ko01100	ko01110	ko03010	ko04016
Unigene41202_All	ko00230	ko00240	ko01100	ko03020
Unigene41206_All	ko04075
Unigene41282_All	ko00511
Unigene41549_All	ko00073
Unigene4156_All	ko00970
Unigene41669_All	ko00310	ko00510	ko01100	ko02010	ko04141
Unigene41798_All	ko04144
Unigene41920_All	ko04120
Unigene42058_All	ko00073
Unigene4306_All	ko03030
Unigene43274_All	ko00402	ko00940	ko01110
Unigene43283_All	ko00220	ko00460	ko00500	ko00940	ko01100	ko01110	ko01210	ko01230
Unigene43285_All	ko00970	ko04141	ko04626
Unigene43344_All	ko03040	ko04141	ko04144
Unigene43510_All	ko04120
Unigene43619_All	ko04075
Unigene43655_All	ko00460	ko00565	ko00600	ko01100	ko01110
Unigene43669_All	ko04016	ko04626
Unigene43676_All	ko04016
Unigene43731_All	ko03010
Unigene43823_All	ko03008	ko03013
Unigene43831_All	ko00010	ko00230	ko00620	ko01100	ko01110	ko01200	ko01230
Unigene43832_All	ko03015
Unigene43850_All	ko03010
Unigene43936_All	ko00563	ko01100
Unigene43943_All	ko04712
Unigene44089_All	ko00010	ko00030	ko00051	ko00052	ko01100	ko01110	ko01200	ko01230	ko03018
Unigene44104_All	ko00072	ko00280	ko00650	ko00900	ko01100	ko01110
Unigene44128_All	ko03010
Unigene44145_All	ko03030	ko03410	ko03450
Unigene44146_All	ko00053	ko01100	ko01110
Unigene44166_All	ko00290	ko00650	ko00660	ko00770	ko01100	ko01110	ko01210	ko01230
Unigene44199_All	ko00230	ko00240	ko01100	ko03020
Unigene44227_All	ko00903	ko00945	ko01100	ko01110
Unigene44412_All	ko00590	ko01100	ko04120	ko04146
Unigene44413_All	ko00590	ko01100	ko04120	ko04146
Unigene44436_All	ko00130	ko01100	ko01110
Unigene44440_All	ko00500	ko01100
Unigene44447_All	ko03030	ko03420	ko03430	ko03440
Unigene44457_All	ko04016
Unigene44469_All	ko00941	ko01100	ko01110
Unigene44535_All	ko02010
Unigene44618_All	ko00230	ko00240	ko01100	ko03020
Unigene44640_All	ko00520	ko01100
Unigene44656_All	ko04016	ko04075
Unigene44670_All	ko03018
Unigene44832_All	ko00900	ko01110
Unigene45136_All	ko00520	ko01100	ko04146
Unigene45529_All	ko04626
Unigene46546_All	ko03018
Unigene46625_All	ko00230	ko00240	ko01100	ko03020
Unigene4666_All	ko00905
Unigene4677_All	ko00900	ko01100	ko01110	ko04146
Unigene4696_All	ko00480	ko01100
Unigene4768_All	ko00020	ko01100	ko01110
Unigene48750_All	ko00040	ko01100
Unigene4886_All	ko00520	ko01100
Unigene4956_All	ko00480
Unigene5037_All	ko03022
Unigene5287_All	ko02010
Unigene5411_All	ko00240	ko01100
Unigene5547_All	ko00480
Unigene5618_All	ko00460	ko00500	ko00940	ko01100	ko01110	ko02010	ko03010
Unigene5701_All	ko00190	ko01100
Unigene5806_All	ko03030
Unigene5856_All	ko00053	ko01100
Unigene59131_All	ko00310	ko01100	ko01110
Unigene59141_All	ko04075
Unigene5949_All	ko03030
Unigene600_All	ko00564	ko01110
Unigene605_All	ko00290	ko00650	ko00660	ko00770	ko01100	ko01110	ko01210	ko01230
Unigene6167_All	ko00565	ko00600	ko01100
Unigene6200_All	ko04120
Unigene6243_All	ko04075
Unigene62563_All	ko00310	ko01100	ko01110
Unigene647_All	ko02010
Unigene663_All	ko04075
Unigene6749_All	ko04075	ko04712
Unigene6764_All	ko00904	ko01100	ko01110
Unigene680_All	ko03008	ko04712
Unigene693_All	ko00500	ko01100	ko03013	ko03015	ko03040
Unigene696_All	ko02010
Unigene7006_All	ko00310
Unigene70771_All	ko00240	ko01100
Unigene710_All	ko00520
Unigene7153_All	ko04130
Unigene7401_All	ko00240	ko01100
Unigene7473_All	ko00480	ko01100
Unigene7527_All	ko00010	ko00710	ko01100	ko01110	ko01200	ko01230
Unigene7546_All	ko04016	ko04075
Unigene7566_All	ko03040
Unigene7798_All	ko00601	ko00603	ko01100
Unigene7819_All	ko00904	ko01100	ko01110
Unigene7827_All	ko03013
Unigene786_All	ko03018
Unigene7989_All	ko00450	ko03030	ko04626
Unigene8016_All	ko00190	ko03040
Unigene8111_All	ko00310	ko01100	ko01110
Unigene81939_All	ko00310	ko01100	ko01110
Unigene8298_All	ko03030
Unigene8352_All	ko04075
Unigene841_All	ko04075
Unigene8593_All	ko00730	ko01100
Unigene8696_All	ko00520
Unigene8766_All	ko04141
Unigene8782_All	ko04130
Unigene8787_All	ko00130	ko01100	ko01110
Unigene8792_All	ko04016	ko04075
Unigene883_All	ko03008	ko03040
Unigene885_All	ko04626
Unigene894_All	ko04141
Unigene901_All	ko04141
Unigene9022_All	ko04075
Unigene9057_All	ko02010
Unigene9152_All	ko00904	ko01110
Unigene9179_All	ko00230	ko00240	ko01100	ko03020
Unigene9182_All	ko00260	ko01100	ko01110	ko01230	ko02010
Unigene9347_All	ko04712
Unigene9365_All	ko03010
Unigene9427_All	ko00020	ko01100	ko01110
Unigene942_All	ko00562	ko01100	ko04070
Unigene9468_All	ko00053	ko01100	ko01110
Unigene9486_All	ko00450	ko00511	ko02010
Unigene951_All	ko00010	ko00230	ko00620	ko01100	ko01110	ko01200	ko01230
Unigene9560_All	ko03040
Unigene9612_All	ko00230	ko00240	ko01100	ko03030	ko03410	ko03420
Unigene9691_All	ko04016
Unigene9737_All	ko00460	ko00500	ko00940	ko01100	ko01110
Unigene9777_All	ko00030	ko00480	ko01100	ko01110	ko01200
Unigene9892_All	ko04075
Unigene9938_All	ko00310

## Sheet: Group II.DEseq2_Method.Ge
Table S5-2 DEGs for KEGG annotation in Group II
Unigene	KEGG pathway
CL10007.Contig3_All	ko04144
CL10055.Contig2_All	ko04141
CL10063.Contig2_All	ko00500	ko01100	ko01110
CL10068.Contig4_All	ko00040	ko01100
CL10074.Contig1_All	ko03060
CL10075.Contig2_All	ko00562	ko01100
CL10085.Contig1_All	ko00600	ko01100
CL10085.Contig2_All	ko00600	ko01100
CL10085.Contig3_All	ko00600	ko01100
CL10095.Contig1_All	ko00073
CL10102.Contig3_All	ko00130	ko00260	ko00350	ko00360	ko00630	ko00960	ko01100	ko01110	ko01200
CL10107.Contig2_All	ko03440	ko03450
CL1012.Contig1_All	ko00564	ko01100
CL1012.Contig2_All	ko00564	ko01100
CL10135.Contig2_All	ko00564
CL10142.Contig1_All	ko01100
CL10142.Contig2_All	ko01100
CL10142.Contig3_All	ko01100
CL10145.Contig1_All	ko00350	ko00360	ko00380	ko00400	ko00450	ko00950	ko00960	ko01100	ko01110	ko01230
CL10145.Contig2_All	ko00350	ko00360	ko00380	ko00400	ko00450	ko00950	ko00960	ko01100	ko01110	ko01230
CL10147.Contig1_All	ko00280	ko00410	ko00640	ko01100	ko01200
CL10147.Contig2_All	ko00280	ko00410	ko00640	ko01100	ko01200
CL10152.Contig2_All	ko00860	ko01100	ko01110
CL10157.Contig1_All	ko00030	ko00500
CL10157.Contig3_All	ko00030	ko00500
CL10161.Contig1_All	ko00500	ko01100
CL10174.Contig2_All	ko04120
CL1018.Contig3_All	ko03008
CL1019.Contig3_All	ko03013
CL10198.Contig2_All	ko00942	ko00943
CL10200.Contig8_All	ko00500	ko01100
CL10203.Contig2_All	ko00592	ko01100	ko01110
CL10203.Contig3_All	ko00592	ko01100	ko01110
CL10210.Contig2_All	ko00100	ko00909	ko01100	ko01110
CL1025.Contig1_All	ko03040
CL10270.Contig3_All	ko03018	ko03040
CL10270.Contig6_All	ko03018	ko03040
CL10274.Contig3_All	ko00020	ko00620	ko01100	ko01110	ko01200
CL10284.Contig3_All	ko00510	ko01100	ko04141
CL10299.Contig1_All	ko03040
CL10299.Contig2_All	ko03040
CL103.Contig1_All	ko00561	ko01100
CL103.Contig2_All	ko00561	ko01100
CL10309.Contig1_All	ko04141
CL1031.Contig1_All	ko04075
CL1031.Contig3_All	ko04075
CL1031.Contig4_All	ko04075
CL10351.Contig1_All	ko00100	ko01110
CL10351.Contig2_All	ko00100	ko01110
CL10361.Contig1_All	ko03018
CL10361.Contig2_All	ko03018
CL10366.Contig1_All	ko00630	ko00710	ko01100	ko01200
CL10366.Contig2_All	ko00630	ko00710	ko01100	ko01200
CL10378.Contig2_All	ko00860	ko01110
CL1038.Contig1_All	ko00040	ko01100
CL1038.Contig5_All	ko00040	ko01100
CL10401.Contig2_All	ko00230	ko00240	ko01100	ko03020
CL10423.Contig1_All	ko00600	ko01100
CL10423.Contig2_All	ko00600	ko01100
CL10425.Contig1_All	ko00230	ko00240	ko01100	ko03020
CL10427.Contig2_All	ko00220	ko00250	ko00270	ko00330	ko00350	ko00360	ko00400	ko00710	ko00950	ko00960	ko01100	ko01110	ko01200	ko01210	ko01230
CL10431.Contig3_All	ko03013	ko04120
CL10432.Contig22_All	ko02010
CL10437.Contig1_All	ko02010	ko03022
CL10437.Contig2_All	ko02010
CL10446.Contig2_All	ko04075
CL10464.Contig2_All	ko00940	ko01100	ko01110
CL10464.Contig3_All	ko00940	ko01100	ko01110
CL10466.Contig3_All	ko03040
CL10468.Contig2_All	ko03060	ko04141
CL10468.Contig3_All	ko03060	ko04141
CL10471.Contig1_All	ko00909	ko01100	ko01110
CL10490.Contig1_All	ko00562	ko01100	ko04070
CL10490.Contig2_All	ko00562	ko01100	ko04070
CL10498.Contig1_All	ko00500	ko01100
CL10498.Contig2_All	ko00500	ko01100
CL1050.Contig1_All	ko00740	ko01100	ko01110
CL1050.Contig2_All	ko00740	ko01100	ko01110
CL10515.Contig1_All	ko00620	ko00710	ko01100	ko01200
CL10515.Contig4_All	ko00620	ko00710	ko01100	ko01200
CL10515.Contig5_All	ko00620	ko00710	ko01100	ko01200
CL10521.Contig1_All	ko00010	ko00030	ko00051	ko00052	ko00190	ko01100	ko01110	ko01200	ko01230	ko03018
CL10545.Contig1_All	ko00030	ko01100	ko01110	ko01200
CL10545.Contig2_All	ko00030	ko01100	ko01110	ko01200
CL10550.Contig1_All	ko01100
CL10550.Contig2_All	ko01100
CL10561.Contig1_All	ko04075
CL10582.Contig2_All	ko03040
CL10610.Contig1_All	ko00270	ko00280	ko00290	ko00770	ko01100	ko01110	ko01210	ko01230
CL10610.Contig2_All	ko00270	ko00280	ko00290	ko00770	ko01100	ko01110	ko01210	ko01230
CL10616.Contig2_All	ko00380	ko01100
CL10616.Contig3_All	ko00380	ko00903	ko00945	ko01100	ko01110
CL10622.Contig1_All	ko00480
CL10622.Contig2_All	ko00480
CL10623.Contig1_All	ko03008	ko03018
CL10628.Contig2_All	ko03013
CL10634.Contig1_All	ko03013	ko03440
CL10646.Contig1_All	ko00240	ko01100
CL10646.Contig3_All	ko00240	ko01100
CL10659.Contig1_All	ko00900
CL10659.Contig2_All	ko00900
CL10663.Contig1_All	ko00531	ko01100
CL10663.Contig2_All	ko00531	ko01100
CL10664.Contig1_All	ko00500	ko01100
CL10671.Contig1_All	ko04075
CL10677.Contig2_All	ko03040	ko04075
CL1071.Contig5_All	ko03013
CL10719.Contig1_All	ko01100
CL10722.Contig1_All	ko00240	ko00670	ko00790	ko01100
CL10722.Contig2_All	ko00240	ko00670	ko00790	ko01100
CL10723.Contig3_All	ko03010
CL10725.Contig1_All	ko04144
CL10732.Contig1_All	ko03018
CL10732.Contig2_All	ko03018
CL10747.Contig1_All	ko00310
CL10747.Contig4_All	ko00310
CL10752.Contig1_All	ko03010
CL10755.Contig2_All	ko03015
CL10755.Contig3_All	ko03015
CL10762.Contig1_All	ko00230	ko01100
CL10762.Contig2_All	ko00230	ko01100
CL10769.Contig2_All	ko00240	ko00450
CL10794.Contig2_All	ko00564	ko01100
CL108.Contig12_All	ko00400	ko01100	ko01110	ko01230
CL10802.Contig1_All	ko00900
CL10817.Contig1_All	ko00380	ko00590	ko00591	ko01100
CL10817.Contig2_All	ko00380	ko00590	ko00591	ko01100
CL10819.Contig1_All	ko03013
CL10819.Contig2_All	ko03013
CL10819.Contig3_All	ko03013
CL10819.Contig4_All	ko03013
CL10848.Contig2_All	ko03008
CL10850.Contig1_All	ko00941	ko00944	ko01100	ko01110
CL10851.Contig1_All	ko00790
CL10851.Contig2_All	ko00790
CL10851.Contig3_All	ko00790
CL10857.Contig2_All	ko00190	ko01100	ko04145
CL10857.Contig3_All	ko00190	ko01100	ko04145
CL10857.Contig4_All	ko00190	ko01100	ko04145
CL10863.Contig1_All	ko00561	ko00901	ko01110
CL10863.Contig2_All	ko00561	ko00901	ko01110
CL10866.Contig2_All	ko00010	ko00030	ko00500	ko00520	ko01100	ko01110	ko01200
CL10867.Contig1_All	ko00600	ko01100
CL10873.Contig1_All	ko04141
CL10877.Contig1_All	ko00500	ko04016	ko04075
CL10877.Contig2_All	ko00500	ko04016	ko04075
CL1089.Contig2_All	ko02010
CL10903.Contig2_All	ko03010
CL10908.Contig1_All	ko00052	ko00511	ko00531	ko00600	ko00604	ko01100
CL10926.Contig5_All	ko00230	ko00240	ko01100	ko03020
CL10926.Contig7_All	ko00040	ko00052	ko00053	ko00520	ko00760	ko01100	ko04144
CL10929.Contig1_All	ko00562	ko00564	ko00565	ko01100	ko01110
CL10929.Contig2_All	ko00562	ko00564	ko00565	ko01100	ko01110
CL1093.Contig4_All	ko04075
CL10936.Contig3_All	ko00190
CL10939.Contig1_All	ko00053	ko01100
CL10939.Contig2_All	ko00053	ko01100
CL1095.Contig1_All	ko00906
CL1095.Contig2_All	ko00906
CL10962.Contig2_All	ko00310
CL10965.Contig1_All	ko03015
CL10987.Contig1_All	ko04626
CL10996.Contig2_All	ko04626
CL10998.Contig1_All	ko00620	ko00710	ko01100	ko01200
CL10998.Contig2_All	ko00620	ko00710	ko01100	ko01200
CL11010.Contig1_All	ko03010
CL11012.Contig2_All	ko00511	ko00600	ko01100
CL11014.Contig1_All	ko00052
CL11042.Contig2_All	ko04626
CL11043.Contig4_All	ko04075
CL11064.Contig1_All	ko00350	ko00360
CL11079.Contig2_All	ko04144
CL11086.Contig1_All	ko00514
CL11086.Contig2_All	ko00514
CL11086.Contig3_All	ko00514
CL11089.Contig1_All	ko04626
CL1109.Contig3_All	ko00514
CL11098.Contig1_All	ko04144
CL11098.Contig2_All	ko04144
CL11098.Contig3_All	ko03030	ko03410	ko03420	ko03430
CL1112.Contig5_All	ko00053	ko01100	ko01110
CL11129.Contig1_All	ko04016
CL11150.Contig2_All	ko00230	ko00240
CL11158.Contig1_All	ko04120
CL1119.Contig1_All	ko00520	ko01100
CL1119.Contig4_All	ko00520	ko01100
CL1119.Contig8_All	ko00520	ko01100
CL11193.Contig3_All	ko03030
CL11246.Contig1_All	ko00970	ko04016	ko04626
CL11246.Contig2_All	ko04016	ko04626
CL11283.Contig1_All	ko00190	ko01100
CL11283.Contig3_All	ko00190	ko01100
CL1129.Contig1_All	ko03010
CL11291.Contig1_All	ko00941	ko00944	ko01100	ko01110
CL11291.Contig2_All	ko00941	ko00944	ko01100	ko01110
CL11291.Contig3_All	ko00941	ko00944	ko01100	ko01110
CL1130.Contig2_All	ko03015
CL11306.Contig2_All	ko04141
CL1131.Contig12_All	ko00511
CL1131.Contig16_All	ko00511
CL1131.Contig17_All	ko00511
CL11313.Contig1_All	ko00590	ko00591	ko01100
CL11313.Contig2_All	ko00590	ko00591	ko01100
CL11313.Contig3_All	ko00590	ko00591	ko01100
CL1134.Contig1_All	ko04141
CL1134.Contig9_All	ko04141
CL11344.Contig1_All	ko03013
CL11344.Contig2_All	ko03013
CL11363.Contig3_All	ko03008
CL11372.Contig1_All	ko00906
CL11372.Contig2_All	ko00906
CL11404.Contig3_All	ko00910
CL11412.Contig1_All	ko04075	ko04712
CL11416.Contig2_All	ko03060	ko04141	ko04145
CL11424.Contig2_All	ko00500	ko01100
CL11436.Contig1_All	ko00903	ko00945	ko01100	ko01110
CL11436.Contig2_All	ko00903	ko00945	ko01100	ko01110
CL11437.Contig1_All	ko00380	ko00590	ko00591	ko00903	ko00945	ko01100	ko01110
CL11437.Contig2_All	ko00380	ko01100
CL11449.Contig1_All	ko00240	ko00760
CL11449.Contig2_All	ko00240	ko00760
CL11452.Contig1_All	ko00220	ko00250	ko00630	ko00910	ko01100	ko01230
CL11457.Contig2_All	ko04075	ko04712
CL11459.Contig1_All	ko04120
CL11473.Contig1_All	ko04016	ko04075
CL11493.Contig1_All	ko00230	ko00240	ko00310	ko00940	ko01100	ko01110	ko03020
CL11493.Contig2_All	ko00310	ko00940	ko01100	ko01110
CL1150.Contig1_All	ko00520	ko01100	ko04016
CL1150.Contig2_All	ko00520	ko01100	ko04016
CL1150.Contig3_All	ko00440	ko00564	ko01100
CL11505.Contig2_All	ko03010
CL11513.Contig2_All	ko00531	ko01100
CL11539.Contig1_All	ko04075
CL11542.Contig2_All	ko00906	ko01100	ko01110
CL11554.Contig1_All	ko00250	ko00260	ko00630	ko01100	ko01110	ko01200	ko04146
CL11554.Contig2_All	ko00250	ko00260	ko00630	ko01100	ko01110	ko01200	ko04146
CL11585.Contig1_All	ko03008
CL11585.Contig2_All	ko03008
CL11585.Contig3_All	ko03008
CL11589.Contig1_All	ko02010
CL11589.Contig2_All	ko02010
CL1162.Contig3_All	ko03010	ko04016	ko04626
CL1162.Contig6_All	ko03010	ko04016	ko04626
CL1163.Contig1_All	ko04712
CL1163.Contig2_All	ko04712
CL1163.Contig3_All	ko04712
CL1165.Contig1_All	ko00195	ko01100
CL1165.Contig2_All	ko00195	ko01100
CL11679.Contig1_All	ko00510	ko01100	ko04141
CL11679.Contig2_All	ko00510	ko01100	ko04141
CL11686.Contig5_All	ko00051
CL11691.Contig1_All	ko03013
CL11692.Contig2_All	ko03040
CL11695.Contig1_All	ko00940	ko01110
CL11695.Contig2_All	ko00941	ko01100	ko01110
CL11713.Contig13_All	ko04141
CL11713.Contig20_All	ko04141
CL11713.Contig21_All	ko03440
CL1172.Contig1_All	ko00053	ko01100
CL1172.Contig4_All	ko00053	ko01100
CL1172.Contig7_All	ko00053	ko01100
CL11778.Contig1_All	ko04626
CL11778.Contig3_All	ko04626
CL11784.Contig4_All	ko00740	ko01100	ko01110
CL11790.Contig1_All	ko00520
CL11790.Contig2_All	ko00520
CL11791.Contig1_All	ko04075	ko04712
CL11796.Contig1_All	ko03018
CL1180.Contig2_All	ko00562	ko01100	ko04070
CL1180.Contig3_All	ko00562	ko01100	ko04070
CL11800.Contig1_All	ko03008
CL11819.Contig1_All	ko00073	ko04146
CL11826.Contig1_All	ko00400	ko01100	ko01110	ko01230
CL11871.Contig1_All	ko04075
CL11871.Contig2_All	ko04075
CL11873.Contig2_All	ko03420	ko04120	ko04141
CL11875.Contig1_All	ko03440
CL11880.Contig1_All	ko00561	ko01100	ko03013	ko03015	ko03018
CL11880.Contig2_All	ko00561	ko01100	ko03018
CL11882.Contig1_All	ko04141
CL11882.Contig2_All	ko04141
CL11885.Contig2_All	ko04144
CL11885.Contig3_All	ko04144
CL11885.Contig5_All	ko04144
CL1190.Contig5_All	ko03040
CL11914.Contig1_All	ko00941	ko01110
CL11918.Contig4_All	ko04144
CL11950.Contig1_All	ko03030	ko03410	ko03420	ko03430
CL11951.Contig1_All	ko00561	ko01100	ko03013	ko03015	ko03018	ko04120	ko04141
CL11951.Contig2_All	ko00561	ko01100	ko03018	ko04120	ko04141
CL1196.Contig2_All	ko04016
CL11967.Contig1_All	ko03022
CL11967.Contig2_All	ko03022
CL11967.Contig3_All	ko03022
CL11989.Contig3_All	ko04120
CL1199.Contig1_All	ko00010	ko00710	ko01100	ko01110	ko01200	ko01230
CL1199.Contig3_All	ko00010	ko00710	ko01100	ko01110	ko01200	ko01230
CL1199.Contig4_All	ko00010	ko00710	ko01100	ko01110	ko01200	ko01230
CL1199.Contig5_All	ko00010	ko00710	ko01100	ko01110	ko01200	ko01230
CL11992.Contig1_All	ko00564
CL1200.Contig6_All	ko03040
CL12015.Contig1_All	ko00564	ko01110
CL12015.Contig2_All	ko00564	ko01110
CL12020.Contig2_All	ko03030
CL1204.Contig2_All	ko00460	ko00500	ko00940	ko01100	ko01110
CL1204.Contig3_All	ko00460	ko00500	ko00940	ko01100	ko01110
CL1204.Contig4_All	ko00460	ko00500	ko00940	ko01100	ko01110
CL1204.Contig5_All	ko00460	ko00500	ko00940	ko01100	ko01110
CL1204.Contig6_All	ko00460	ko00500	ko00940	ko01100	ko01110
CL1204.Contig7_All	ko00460	ko00500	ko00940	ko01100	ko01110
CL12041.Contig1_All	ko00943	ko01110
CL12043.Contig1_All	ko00270	ko00280	ko00290	ko00770	ko01100	ko01110	ko01210	ko01230
CL12043.Contig2_All	ko00270	ko00280	ko00290	ko00770	ko01100	ko01110	ko01210	ko01230
CL12056.Contig1_All	ko00970	ko01100
CL12056.Contig3_All	ko00970	ko01100
CL12056.Contig5_All	ko00970	ko01100
CL12063.Contig1_All	ko04144
CL12063.Contig2_All	ko04144
CL12065.Contig2_All	ko03030	ko03420	ko03430	ko03440
CL12080.Contig3_All	ko00603	ko00604	ko01100
CL12082.Contig2_All	ko04712
CL12090.Contig1_All	ko00053	ko00562	ko01100	ko01110	ko04070
CL12092.Contig3_All	ko04120
CL121.Contig2_All	ko00230	ko00240	ko01100	ko03030	ko03410	ko03420	ko03430	ko03440
CL12108.Contig1_All	ko00230	ko00240	ko01100	ko01110	ko03020
CL12120.Contig4_All	ko00040	ko00230	ko00240	ko01100	ko01110	ko03020
CL12127.Contig1_All	ko03008
CL12152.Contig1_All	ko00260	ko01100
CL12152.Contig2_All	ko00260	ko01100
CL12159.Contig1_All	ko04120	ko04141
CL12174.Contig1_All	ko03015
CL12174.Contig2_All	ko03015
CL12176.Contig2_All	ko00514
CL12177.Contig6_All	ko00260	ko01100	ko01110	ko01230
CL12216.Contig3_All	ko03010
CL12220.Contig1_All	ko00520	ko01100
CL12220.Contig2_All	ko00520	ko01100
CL12220.Contig3_All	ko00520	ko01100
CL12220.Contig4_All	ko00520	ko01100
CL1223.Contig1_All	ko03010
CL1223.Contig3_All	ko03010
CL1223.Contig7_All	ko03010
CL12236.Contig1_All	ko00904	ko01100	ko01110
CL12236.Contig2_All	ko00904	ko01100	ko01110
CL12238.Contig5_All	ko03040
CL12239.Contig1_All	ko02010
CL12242.Contig2_All	ko04144
CL12242.Contig3_All	ko04144
CL12248.Contig10_All	ko04120
CL12248.Contig11_All	ko04120
CL12248.Contig2_All	ko04120
CL12248.Contig7_All	ko04120
CL12253.Contig1_All	ko00740	ko01100	ko01110
CL12253.Contig2_All	ko00740	ko01100	ko01110
CL12253.Contig3_All	ko00740	ko01100	ko01110
CL12255.Contig2_All	ko00040	ko01100
CL12265.Contig1_All	ko00620	ko00710	ko01100	ko01200
CL1227.Contig2_All	ko00052	ko00511	ko00531	ko00600	ko00604	ko01100
CL12298.Contig1_All	ko00480
CL12298.Contig2_All	ko00480
CL12299.Contig1_All	ko00010	ko00030	ko00051	ko00052	ko01100	ko01110	ko01200	ko01230	ko03018
CL12299.Contig2_All	ko00010	ko00030	ko00051	ko00052	ko01100	ko01110	ko01200	ko01230	ko03018
CL12304.Contig21_All	ko00906	ko03013
CL12305.Contig1_All	ko04712
CL12305.Contig2_All	ko04712
CL12314.Contig1_All	ko03040
CL12321.Contig1_All	ko04626
CL12321.Contig4_All	ko04626
CL12328.Contig2_All	ko00230	ko00240	ko01100	ko03020
CL12328.Contig4_All	ko00230	ko00240	ko01100	ko03020
CL12335.Contig1_All	ko00514	ko00515	ko01100
CL12335.Contig2_All	ko00514	ko00515	ko01100
CL12335.Contig3_All	ko00514	ko00515	ko01100
CL12342.Contig1_All	ko04144
CL12348.Contig3_All	ko00561	ko00564	ko01100	ko01110
CL1236.Contig4_All	ko03430
CL12361.Contig1_All	ko00010	ko00020	ko00260	ko00280	ko00620	ko00630	ko00640	ko01100	ko01110	ko01200
CL12377.Contig1_All	ko00130	ko01100	ko01110
CL12377.Contig2_All	ko00130	ko01100	ko01110
CL12389.Contig1_All	ko00903	ko00945	ko01100	ko01110
CL12389.Contig2_All	ko00903	ko00945	ko01100	ko01110
CL12390.Contig3_All	ko03040
CL12423.Contig2_All	ko00040	ko01100
CL1243.Contig1_All	ko00240	ko01100
CL12430.Contig1_All	ko00100	ko01100	ko01110
CL12433.Contig1_All	ko00500	ko01100
CL12433.Contig4_All	ko00500	ko01100
CL12440.Contig2_All	ko00564
CL12440.Contig3_All	ko00564
CL12441.Contig2_All	ko01110
CL12441.Contig3_All	ko01110
CL1245.Contig1_All	ko04145
CL1245.Contig2_All	ko04145
CL12453.Contig1_All	ko03060	ko04141	ko04145
CL12453.Contig2_All	ko03060	ko04141	ko04145
CL12460.Contig2_All	ko00040	ko01100
CL12466.Contig1_All	ko00561	ko01100	ko03013	ko03015	ko03018
CL12471.Contig2_All	ko00250	ko00520	ko01100
CL12478.Contig1_All	ko00860	ko01100	ko01110
CL12478.Contig2_All	ko00860	ko01100	ko01110
CL12488.Contig2_All	ko04712
CL12488.Contig4_All	ko04712
CL12488.Contig9_All	ko04712
CL12505.Contig1_All	ko04144
CL12506.Contig3_All	ko00230
CL12514.Contig2_All	ko00230	ko00240	ko01100	ko03030	ko03410	ko03420	ko03430	ko03440
CL12514.Contig5_All	ko00230	ko00240	ko01100	ko03030	ko03410	ko03420	ko03430	ko03440
CL12531.Contig2_All	ko00230	ko00240	ko00500	ko01100	ko03020
CL12533.Contig2_All	ko00240	ko00760	ko03013
CL12533.Contig5_All	ko00240	ko00760	ko03013
CL12533.Contig7_All	ko00240	ko00760	ko03013
CL12533.Contig8_All	ko00240	ko00760	ko03013
CL12557.Contig2_All	ko00790
CL12582.Contig1_All	ko00561	ko01100	ko03013	ko03015	ko03018	ko04120	ko04141
CL12582.Contig2_All	ko00561	ko01100	ko03013	ko03015	ko03018	ko04120	ko04141
CL12584.Contig1_All	ko00592	ko01100	ko01110
CL12588.Contig1_All	ko04075
CL12588.Contig2_All	ko04075
CL12590.Contig1_All	ko02010
CL12605.Contig1_All	ko03040
CL12605.Contig2_All	ko03040
CL12608.Contig1_All	ko00520	ko01100	ko04016
CL12611.Contig1_All	ko00195	ko01100
CL12611.Contig2_All	ko04075
CL12611.Contig3_All	ko00195	ko01100
CL12618.Contig1_All	ko00130
CL12618.Contig2_All	ko00130
CL12628.Contig1_All	ko00670	ko01100
CL12634.Contig3_All	ko02010
CL12637.Contig1_All	ko00190	ko01100
CL12637.Contig2_All	ko00190	ko01100
CL12661.Contig1_All	ko00940	ko01100	ko01110	ko04144
CL12661.Contig2_All	ko00940	ko01100	ko01110	ko04144
CL12674.Contig1_All	ko04626
CL12674.Contig2_All	ko04626
CL12707.Contig2_All	ko00620
CL12707.Contig6_All	ko00620
CL12714.Contig1_All	ko00531	ko01100
CL12714.Contig2_All	ko00531	ko01100
CL12717.Contig2_All	ko00310
CL1272.Contig1_All	ko01110
CL1272.Contig3_All	ko01110
CL12750.Contig3_All	ko00052	ko00511	ko00531	ko00600	ko00604	ko01100
CL12784.Contig1_All	ko00220	ko01100	ko01110	ko01210	ko01230
CL12784.Contig2_All	ko00220	ko01100	ko01110	ko01210	ko01230
CL12796.Contig1_All	ko00220	ko00250	ko00270	ko00330	ko00350	ko00360	ko00400	ko00950	ko00960	ko01100	ko01110	ko01210	ko01230
CL12803.Contig1_All	ko00780	ko01100
CL12804.Contig3_All	ko04144
CL12804.Contig4_All	ko04144
CL12804.Contig6_All	ko04144
CL12806.Contig2_All	ko00130	ko01100	ko01110	ko04144
CL12808.Contig1_All	ko00511
CL12808.Contig2_All	ko00511
CL12808.Contig3_All	ko00511
CL12825.Contig1_All	ko00440	ko00564	ko00565	ko01100	ko01110
CL12854.Contig1_All	ko04075
CL12862.Contig1_All	ko00941	ko01100	ko01110
CL12871.Contig2_All	ko00500	ko01100	ko01110
CL1288.Contig3_All	ko03050	ko04144
CL12880.Contig5_All	ko00220	ko01100	ko01110	ko01210	ko01230
CL1290.Contig3_All	ko00052
CL12914.Contig2_All	ko00500
CL12932.Contig3_All	ko00400	ko01100	ko01110	ko01230
CL12939.Contig1_All	ko03060
CL12942.Contig6_All	ko00511	ko04141
CL12943.Contig1_All	ko00520
CL12945.Contig1_All	ko00020	ko00630	ko00904	ko01100	ko01110	ko01200	ko01210	ko01230
CL12965.Contig2_All	ko00402	ko00940	ko01110
CL12967.Contig10_All	ko00195
CL12988.Contig1_All	ko04141
CL1299.Contig2_All	ko00480
CL1299.Contig3_All	ko00480
CL12993.Contig1_All	ko04120
CL12993.Contig2_All	ko04120
CL12995.Contig5_All	ko04141
CL12997.Contig2_All	ko04141
CL12997.Contig3_All	ko04141
CL12997.Contig4_All	ko04141
CL12997.Contig5_All	ko04141
CL12998.Contig2_All	ko03040
CL13013.Contig2_All	ko00230	ko00240	ko01100	ko03020
CL13027.Contig1_All	ko03010
CL13027.Contig2_All	ko03010
CL13036.Contig1_All	ko03015
CL13036.Contig2_All	ko03015
CL1305.Contig18_All	ko03410
CL1305.Contig19_All	ko03410
CL1305.Contig2_All	ko03410
CL13051.Contig2_All	ko00230	ko00240	ko01100	ko03020
CL13067.Contig1_All	ko00942
CL13067.Contig2_All	ko00942	ko00943
CL13069.Contig1_All	ko04016	ko04075
CL13069.Contig2_All	ko04016	ko04075
CL13101.Contig3_All	ko04144	ko04145
CL13129.Contig1_All	ko00230	ko00240	ko01100	ko03020
CL13177.Contig1_All	ko00942
CL13187.Contig3_All	ko03040
CL13200.Contig1_All	ko03018
CL13202.Contig1_All	ko00400	ko01100	ko01110	ko01230
CL13202.Contig2_All	ko00400	ko01100	ko01110	ko01230
CL13208.Contig3_All	ko00260	ko00630	ko01100	ko01110	ko01200
CL13224.Contig2_All	ko02010
CL13226.Contig1_All	ko00511
CL13226.Contig2_All	ko00511
CL13243.Contig2_All	ko04016
CL13244.Contig1_All	ko04712
CL13244.Contig2_All	ko04712
CL13252.Contig1_All	ko04075
CL13257.Contig3_All	ko01100
CL13280.Contig2_All	ko03010
CL1329.Contig1_All	ko03040
CL1329.Contig2_All	ko03040
CL13297.Contig10_All	ko00240	ko01100
CL13297.Contig5_All	ko00240	ko01100
CL13304.Contig4_All	ko02010	ko04120
CL13304.Contig5_All	ko02010	ko04120
CL13325.Contig3_All	ko00562	ko01100	ko04070
CL1333.Contig3_All	ko03040	ko04141	ko04144
CL1333.Contig4_All	ko03040	ko04141	ko04144
CL1333.Contig5_All	ko03040	ko04141	ko04144
CL1333.Contig6_All	ko03040	ko04141	ko04144
CL13346.Contig1_All	ko00970	ko01100
CL13346.Contig2_All	ko00970	ko01100
CL13362.Contig1_All	ko00040	ko01100
CL13385.Contig8_All	ko00240	ko01100
CL13407.Contig2_All	ko03010
CL13407.Contig3_All	ko03010
CL13414.Contig1_All	ko00500
CL13414.Contig2_All	ko00500
CL13415.Contig1_All	ko00520
CL13415.Contig2_All	ko00520
CL13428.Contig2_All	ko03013	ko04144
CL1343.Contig1_All	ko00590	ko01100	ko04146
CL13437.Contig1_All	ko00500
CL13437.Contig2_All	ko00500
CL13437.Contig3_All	ko00500
CL13437.Contig4_All	ko00500
CL13482.Contig1_All	ko00710	ko01100	ko01200
CL13485.Contig2_All	ko00520
CL13491.Contig3_All	ko00943	ko00945	ko01110
CL1350.Contig1_All	ko00500	ko01100
CL1350.Contig2_All	ko00500	ko01100
CL13502.Contig1_All	ko00400	ko01100	ko01110	ko01230
CL13502.Contig2_All	ko00400	ko01100	ko01110	ko01230
CL13521.Contig1_All	ko01100
CL13523.Contig2_All	ko00190	ko01100
CL13524.Contig1_All	ko00030	ko00040	ko00710	ko01100	ko01110	ko01200	ko01230
CL13524.Contig2_All	ko00030	ko00040	ko00710	ko01100	ko01110	ko01200	ko01230
CL13536.Contig1_All	ko04130
CL13536.Contig2_All	ko04130
CL13538.Contig3_All	ko00630	ko00710	ko01100	ko01200	ko04120
CL13548.Contig1_All	ko04075
CL13548.Contig2_All	ko04016	ko04626
CL13599.Contig1_All	ko00400	ko01100	ko01110	ko01230
CL13604.Contig1_All	ko03040	ko04141	ko04144
CL13604.Contig3_All	ko03040	ko04141	ko04144
CL13628.Contig2_All	ko00940	ko01100	ko01110
CL13629.Contig3_All	ko03040
CL13646.Contig1_All	ko04016	ko04070	ko04626
CL13646.Contig2_All	ko04016	ko04070	ko04626
CL13663.Contig1_All	ko03015
CL13663.Contig2_All	ko03015
CL13666.Contig1_All	ko00010	ko00051	ko00562	ko00710	ko01100	ko01110	ko01200	ko01230
CL13669.Contig3_All	ko04120
CL13675.Contig1_All	ko00500	ko01100
CL13675.Contig2_All	ko00500	ko01100
CL13682.Contig2_All	ko00562	ko01100	ko04070
CL13687.Contig1_All	ko04144
CL13687.Contig3_All	ko04144
CL13696.Contig1_All	ko00270	ko00450
CL13696.Contig2_All	ko00270	ko00450
CL13698.Contig1_All	ko04141
CL13698.Contig2_All	ko04141
CL137.Contig4_All	ko03022
CL1370.Contig6_All	ko00592	ko01100	ko01110
CL13700.Contig1_All	ko03030	ko03410	ko03420	ko03430
CL13700.Contig2_All	ko04144
CL13701.Contig1_All	ko03013	ko03015	ko03018
CL13701.Contig2_All	ko03013	ko03015	ko03018
CL13729.Contig1_All	ko00040	ko01100
CL13729.Contig2_All	ko00040	ko01100
CL13735.Contig1_All	ko04712
CL13759.Contig5_All	ko00010	ko00230	ko00620	ko01100	ko01110	ko01200	ko01230
CL13774.Contig2_All	ko00943	ko01110
CL13780.Contig2_All	ko00020	ko00630	ko01100	ko01110	ko01200	ko01210	ko01230
CL13792.Contig2_All	ko03040
CL13797.Contig1_All	ko00270	ko01100	ko03440
CL13797.Contig2_All	ko00270	ko01100	ko03440
CL13798.Contig1_All	ko00040	ko00053	ko00460	ko00565	ko00600	ko00860	ko01100	ko01110
CL13798.Contig2_All	ko00460	ko01110
CL138.Contig11_All	ko00230	ko01100
CL13804.Contig1_All	ko03008
CL13804.Contig2_All	ko03008
CL13804.Contig3_All	ko03008
CL13816.Contig1_All	ko00510	ko01100	ko04144
CL13821.Contig1_All	ko03010
CL13829.Contig1_All	ko00511
CL13829.Contig2_All	ko00511
CL13830.Contig1_All	ko00460	ko00500	ko00940	ko01100	ko01110
CL13838.Contig1_All	ko00130	ko00350	ko00360	ko01100
CL13850.Contig1_All	ko00030	ko01100	ko01110	ko01200
CL13850.Contig2_All	ko00030	ko01100	ko01110	ko01200
CL13875.Contig2_All	ko04626
CL13884.Contig1_All	ko04120
CL13890.Contig2_All	ko00904	ko01110
CL139.Contig11_All	ko00220	ko01100	ko01110	ko01210	ko01230
CL139.Contig7_All	ko00220	ko01100	ko01110	ko01210	ko01230
CL13921.Contig1_All	ko00520	ko01100
CL13921.Contig2_All	ko00520	ko01100
CL13923.Contig2_All	ko04141	ko04626
CL13923.Contig4_All	ko04141	ko04626
CL13931.Contig1_All	ko03030	ko03420	ko03430
CL13934.Contig1_All	ko03010
CL13938.Contig1_All	ko00940	ko01100	ko01110
CL13949.Contig2_All	ko04144
CL13992.Contig1_All	ko04141
CL14.Contig7_All	ko00785	ko01100	ko02010	ko04144
CL14035.Contig1_All	ko04075
CL14035.Contig2_All	ko04075
CL14039.Contig2_All	ko00062	ko01110
CL14040.Contig5_All	ko00230	ko01100	ko04075
CL14053.Contig1_All	ko04016	ko04070	ko04626
CL14053.Contig2_All	ko04016	ko04070	ko04626
CL14057.Contig3_All	ko00750	ko01100
CL14057.Contig9_All	ko04712
CL1406.Contig9_All	ko03008	ko03013
CL14060.Contig2_All	ko00010	ko00020	ko00620	ko00710	ko01100	ko01110	ko01200
CL14063.Contig1_All	ko03030
CL14066.Contig1_All	ko04016	ko04075
CL14066.Contig2_All	ko04016	ko04075
CL14066.Contig3_All	ko04016	ko04075
CL14070.Contig2_All	ko03040	ko04141	ko04144
CL14087.Contig2_All	ko00195	ko01100
CL1409.Contig1_All	ko00052
CL1409.Contig2_All	ko00052
CL14091.Contig1_All	ko04016	ko04626
CL14102.Contig1_All	ko04141
CL14106.Contig1_All	ko00591	ko00592	ko01100	ko01110
CL14109.Contig1_All	ko00040	ko00052	ko00500	ko00520	ko01100
CL14120.Contig1_All	ko03013
CL14120.Contig2_All	ko03013
CL1413.Contig2_All	ko00970
CL14138.Contig1_All	ko00562	ko00564	ko00565	ko01100	ko01110
CL14138.Contig2_All	ko00562	ko00564	ko00565	ko01100	ko01110
CL14152.Contig2_All	ko04626
CL14159.Contig4_All	ko00562	ko04070	ko04145
CL14168.Contig1_All	ko00561	ko00901	ko01110
CL14168.Contig2_All	ko00561	ko00901	ko01110
CL14168.Contig3_All	ko00460	ko00500	ko00561	ko00901	ko00940	ko01100	ko01110
CL14196.Contig1_All	ko00240	ko00500	ko01100
CL142.Contig11_All	ko00230	ko00730	ko01100	ko01110
CL14215.Contig4_All	ko00073	ko00260	ko01100
CL14223.Contig8_All	ko01100
CL14226.Contig2_All	ko03420
CL14241.Contig1_All	ko00040	ko00052	ko00500	ko00520	ko01100	ko03010
CL14241.Contig2_All	ko00040	ko00052	ko00500	ko00520	ko01100	ko03010
CL14246.Contig2_All	ko00020	ko01100	ko01110
CL14246.Contig3_All	ko00020	ko01100	ko01110
CL14246.Contig8_All	ko00020	ko01100	ko01110
CL14248.Contig2_All	ko00040	ko00052	ko00053	ko00230	ko00240	ko00520	ko01100	ko03020	ko04144
CL1427.Contig2_All	ko00940	ko01100	ko01110
CL14282.Contig1_All	ko00330	ko01100
CL14289.Contig2_All	ko00510	ko01100	ko04141
CL14289.Contig3_All	ko00510	ko01100	ko04141
CL14290.Contig2_All	ko03040
CL14293.Contig1_All	ko00940	ko01100	ko01110
CL14311.Contig6_All	ko03010
CL14321.Contig1_All	ko00330	ko01100
CL14336.Contig2_All	ko00520	ko01100
CL14341.Contig2_All	ko00220	ko00250	ko00710	ko01100	ko01200	ko01210	ko01230
CL14343.Contig1_All	ko04120
CL1435.Contig2_All	ko01100	ko03013
CL14367.Contig1_All	ko03013
CL1438.Contig1_All	ko03050	ko04144
CL14381.Contig1_All	ko00270	ko00450	ko01100	ko01110	ko01230
CL14391.Contig1_All	ko04016	ko04075
CL14391.Contig3_All	ko04016	ko04075
CL14397.Contig2_All	ko03013
CL14403.Contig1_All	ko04016	ko04075
CL14403.Contig2_All	ko04016	ko04075
CL14403.Contig3_All	ko04016	ko04075
CL1444.Contig1_All	ko03022
CL1444.Contig2_All	ko03022
CL14443.Contig1_All	ko00061
CL14445.Contig2_All	ko00100	ko00909	ko01100	ko01110
CL14467.Contig2_All	ko04626
CL14467.Contig3_All	ko04626
CL14491.Contig2_All	ko00561	ko01100
CL14509.Contig13_All	ko00190	ko00480	ko01100
CL14509.Contig15_All	ko00460	ko00500	ko00940	ko01100	ko01110
CL14515.Contig1_All	ko03013	ko03015
CL14515.Contig2_All	ko03013	ko03015
CL1452.Contig2_All	ko00052	ko00561	ko00600	ko00603
CL14595.Contig1_All	ko03010
CL14595.Contig2_All	ko03010
CL1460.Contig1_All	ko00620	ko00630	ko01100	ko01110	ko01200
CL14604.Contig1_All	ko00190	ko01100
CL1462.Contig1_All	ko00053	ko01100
CL1462.Contig4_All	ko00053	ko01100
CL14637.Contig2_All	ko03008	ko04712
CL14639.Contig1_All	ko00230	ko00261	ko00450	ko00920	ko01100
CL14640.Contig1_All	ko00030
CL14672.Contig2_All	ko00460	ko00500	ko00940	ko01100	ko01110
CL14672.Contig3_All	ko00460	ko00500	ko00940	ko01100	ko01110
CL14674.Contig1_All	ko03030	ko03410	ko03420	ko03430
CL14675.Contig2_All	ko00940	ko01100	ko01110
CL14720.Contig1_All	ko00310
CL14734.Contig1_All	ko04120
CL14739.Contig1_All	ko00190
CL1474.Contig7_All	ko03008
CL14743.Contig1_All	ko04016	ko04075
CL14749.Contig2_All	ko00030	ko00710	ko01100	ko01110	ko01200	ko01230
CL14757.Contig2_All	ko00350	ko00360	ko00400	ko00950	ko00960	ko01100	ko01110	ko01230
CL14757.Contig3_All	ko00350	ko00360	ko00400	ko00950	ko00960	ko01100	ko01110	ko01230
CL14761.Contig3_All	ko03013
CL14761.Contig4_All	ko03013
CL14761.Contig5_All	ko03013
CL14778.Contig1_All	ko00531	ko01100
CL14786.Contig18_All	ko01100
CL14786.Contig5_All	ko01100
CL14795.Contig1_All	ko04141
CL14829.Contig1_All	ko03030
CL14846.Contig2_All	ko00053	ko00750	ko01100	ko01110
CL14861.Contig1_All	ko00900	ko01100	ko01110
CL14866.Contig1_All	ko00053	ko01100	ko01110	ko03008
CL14885.Contig1_All	ko00561	ko01100	ko04626
CL14889.Contig1_All	ko00061	ko00780	ko01100	ko01212
CL14910.Contig1_All	ko03010
CL14912.Contig1_All	ko00561
CL14917.Contig1_All	ko00061	ko00620	ko00640	ko01100	ko01110	ko01200	ko01212
CL14917.Contig2_All	ko00061	ko00620	ko00640	ko01100	ko01110	ko01200	ko01212
CL1492.Contig1_All	ko00196	ko01100
CL1492.Contig2_All	ko00196	ko01100
CL1492.Contig3_All	ko00196	ko01100
CL1492.Contig4_All	ko00196	ko01100
CL1492.Contig5_All	ko00196	ko01100
CL1492.Contig6_All	ko00196	ko01100
CL14925.Contig3_All	ko00010	ko00030	ko00051	ko01100	ko01110
CL14934.Contig9_All	ko00040	ko00052	ko00053	ko00520	ko01100
CL14956.Contig1_All	ko00910	ko03010
CL14961.Contig1_All	ko00510
CL14966.Contig1_All	ko00511	ko00901	ko01110
CL14971.Contig1_All	ko00562	ko01100	ko03040	ko04070
CL14972.Contig1_All	ko00563	ko01100
CL14974.Contig2_All	ko00230	ko00240	ko01100	ko03020
CL14980.Contig11_All	ko04144
CL14980.Contig2_All	ko04144
CL14980.Contig3_All	ko04144
CL14985.Contig1_All	ko00010	ko00030	ko00051	ko00710	ko01100	ko01110	ko01200
CL14989.Contig1_All	ko00520	ko01100	ko04146
CL14989.Contig2_All	ko00520	ko01100	ko04146
CL14997.Contig1_All	ko03010
CL14997.Contig2_All	ko03010
CL14998.Contig1_All	ko00500	ko01100	ko01110
CL14998.Contig4_All	ko00500	ko01100	ko01110
CL15011.Contig1_All	ko03015
CL15014.Contig3_All	ko00230	ko00240	ko01100	ko03020
CL15035.Contig2_All	ko02010	ko04141
CL15049.Contig2_All	ko03022
CL15050.Contig1_All	ko00460	ko00500	ko00940	ko01100	ko01110
CL15053.Contig1_All	ko03013
CL15053.Contig2_All	ko03013
CL15053.Contig3_All	ko03013
CL15056.Contig1_All	ko01100
CL1506.Contig2_All	ko04016	ko04626
CL1507.Contig1_All	ko04120
CL1507.Contig2_All	ko04120
CL15072.Contig1_All	ko03050
CL15072.Contig2_All	ko03050
CL1508.Contig1_All	ko03010	ko04016
CL15084.Contig12_All	ko00020	ko00190	ko00270	ko00510	ko00620	ko00630	ko00710	ko01100	ko01110	ko01200	ko04141
CL15084.Contig17_All	ko00020	ko00270	ko00460	ko00500	ko00620	ko00630	ko00710	ko00940	ko01100	ko01110	ko01200	ko02010	ko04141
CL15084.Contig23_All	ko00020	ko00270	ko00620	ko00630	ko00710	ko01100	ko01110	ko01200
CL15084.Contig8_All	ko00020	ko00270	ko00620	ko00630	ko00710	ko01100	ko01110	ko01200	ko04141
CL151.Contig4_All	ko00480
CL1510.Contig4_All	ko01100	ko03022
CL15102.Contig8_All	ko03010
CL15103.Contig1_All	ko00062	ko01040	ko01100	ko01110	ko01212
CL15103.Contig2_All	ko00062	ko01040	ko01100	ko01110	ko01212
CL1511.Contig6_All	ko00053	ko01100	ko01110
CL1512.Contig3_All	ko03015
CL15122.Contig1_All	ko00040	ko00052	ko00053	ko00520	ko00760	ko01100	ko02010	ko04141	ko04144
CL15124.Contig1_All	ko00901	ko01110
CL15124.Contig2_All	ko00901	ko01110
CL15164.Contig1_All	ko03040
CL15165.Contig1_All	ko03013
CL15166.Contig2_All	ko00970
CL1518.Contig1_All	ko00040	ko01100
CL1518.Contig2_All	ko00040	ko01100
CL1518.Contig3_All	ko00040	ko01100
CL1518.Contig4_All	ko00040	ko01100
CL15185.Contig2_All	ko00290	ko00650	ko00660	ko00770	ko01100	ko01110	ko01210	ko01230
CL1519.Contig3_All	ko00260	ko00350	ko00360	ko00410	ko00950	ko00960	ko01100	ko01110
CL15191.Contig10_All	ko03040
CL15191.Contig1_All	ko03040
CL15191.Contig9_All	ko03040
CL15198.Contig1_All	ko00073	ko04146
CL15198.Contig2_All	ko00073	ko04146
CL15207.Contig2_All	ko02010
CL15207.Contig3_All	ko02010
CL15207.Contig4_All	ko02010
CL15207.Contig7_All	ko02010
CL15208.Contig1_All	ko03010
CL15209.Contig1_All	ko03013
CL15229.Contig2_All	ko03018
CL15231.Contig2_All	ko04144
CL15232.Contig1_All	ko00520
CL15234.Contig2_All	ko00053	ko00480
CL15251.Contig1_All	ko04016	ko04075	ko04626
CL15251.Contig2_All	ko04016	ko04075	ko04626
CL15257.Contig1_All	ko02010
CL15257.Contig2_All	ko02010
CL15269.Contig1_All	ko00020	ko00640	ko01100	ko01110	ko01200
CL15306.Contig5_All	ko03060	ko04141
CL15309.Contig1_All	ko04145
CL15309.Contig5_All	ko04145
CL15309.Contig6_All	ko04145
CL15309.Contig7_All	ko04145
CL15334.Contig1_All	ko00562	ko01100	ko04070
CL15337.Contig1_All	ko00051	ko00520	ko01100	ko01110
CL15356.Contig3_All	ko00230	ko00240	ko00760	ko01100	ko02010	ko03020
CL15357.Contig1_All	ko00904	ko01100	ko01110
CL15357.Contig2_All	ko00904	ko01100	ko01110
CL15357.Contig5_All	ko00904	ko01100	ko01110
CL15362.Contig1_All	ko03040
CL15362.Contig2_All	ko03040
CL15369.Contig2_All	ko00970
CL15369.Contig3_All	ko00970
CL15374.Contig2_All	ko01100
CL15378.Contig2_All	ko00510	ko01100
CL1538.Contig1_All	ko03015
CL15410.Contig1_All	ko00230	ko00564
CL15410.Contig2_All	ko00230	ko00564
CL15418.Contig3_All	ko03410
CL15419.Contig2_All	ko00450	ko04016	ko04075
CL15438.Contig1_All	ko00970	ko04626
CL15440.Contig1_All	ko03008
CL15440.Contig3_All	ko03008
CL15496.Contig3_All	ko04016	ko04626
CL15498.Contig2_All	ko02010
CL15498.Contig4_All	ko02010
CL15505.Contig5_All	ko00450
CL15507.Contig4_All	ko00520	ko01100	ko04141	ko04146
CL15513.Contig4_All	ko01110
CL15513.Contig5_All	ko01110
CL15531.Contig1_All	ko00040	ko01100
CL15536.Contig1_All	ko04712
CL15536.Contig2_All	ko04712
CL1555.Contig1_All	ko00941	ko01100	ko01110	ko04712
CL1555.Contig2_All	ko00941	ko01100	ko01110	ko04712
CL1555.Contig3_All	ko00941	ko01100	ko01110	ko04712
CL1555.Contig4_All	ko00941	ko01100	ko01110	ko04712
CL15550.Contig1_All	ko04130
CL15574.Contig1_All	ko03015
CL15575.Contig2_All	ko00230	ko00240	ko00480	ko01100
CL15596.Contig3_All	ko03440
CL15621.Contig4_All	ko03010
CL15636.Contig1_All	ko00230	ko00240	ko01100	ko03020
CL15642.Contig3_All	ko03013
CL15647.Contig1_All	ko00970
CL15659.Contig1_All	ko02010
CL1566.Contig1_All	ko00270	ko00330	ko00410	ko00480	ko01100
CL1566.Contig3_All	ko00270	ko00330	ko00410	ko00480	ko01100
CL1566.Contig8_All	ko00270	ko00330	ko00410	ko00480	ko01100
CL15661.Contig1_All	ko04626
CL15673.Contig1_All	ko00330	ko00480	ko01100	ko01110
CL15675.Contig2_All	ko00400	ko01100	ko01110	ko01230
CL15675.Contig4_All	ko00400	ko01100	ko01110	ko01230
CL15683.Contig10_All	ko03040	ko04141	ko04144
CL15686.Contig3_All	ko03060	ko04141	ko04145
CL15689.Contig18_All	ko03013
CL15715.Contig1_All	ko00400	ko01100	ko01110	ko01230
CL15743.Contig3_All	ko00100	ko00909	ko01100	ko01110
CL15751.Contig2_All	ko04016	ko04141	ko04626
CL15754.Contig1_All	ko00053	ko00480	ko00520	ko01100	ko04016
CL15754.Contig2_All	ko00053	ko00480
CL15757.Contig15_All	ko00040	ko00052	ko00053	ko00520	ko01100
CL15757.Contig33_All	ko00040	ko00052	ko00053	ko00520	ko01100
CL15759.Contig2_All	ko03040	ko04141	ko04144
CL15759.Contig3_All	ko03040	ko04141	ko04144
CL15759.Contig5_All	ko03040	ko04141	ko04144
CL15762.Contig1_All	ko00260	ko01100	ko01110	ko01230
CL15779.Contig1_All	ko04626
CL15793.Contig3_All	ko03010
CL1582.Contig10_All	ko00970	ko01100
CL1582.Contig12_All	ko00970	ko01100
CL15823.Contig3_All	ko00960	ko01100	ko01110
CL15828.Contig1_All	ko02010
CL15828.Contig3_All	ko02010
CL1583.Contig10_All	ko04141	ko04626
CL1583.Contig3_All	ko04141	ko04626
CL1583.Contig4_All	ko04141	ko04626
CL1583.Contig8_All	ko04141	ko04626
CL15837.Contig1_All	ko00230	ko00730	ko01100	ko01110
CL15850.Contig1_All	ko04075
CL15879.Contig1_All	ko00500	ko01100
CL15893.Contig1_All	ko00040	ko00052	ko00053	ko00520	ko01100
CL15909.Contig2_All	ko00906	ko01100	ko01110
CL15909.Contig4_All	ko00906	ko01100	ko01110
CL1592.Contig3_All	ko00562	ko01100	ko04070	ko04144
CL15931.Contig1_All	ko04075
CL15931.Contig2_All	ko04075
CL15949.Contig2_All	ko03440
CL15952.Contig1_All	ko00130	ko01100	ko01110	ko04144
CL15952.Contig5_All	ko00130	ko01100	ko01110
CL15952.Contig8_All	ko00130	ko01100	ko01110	ko04144
CL15953.Contig10_All	ko03040
CL15953.Contig4_All	ko03040
CL1597.Contig1_All	ko04016	ko04075
CL1597.Contig2_All	ko04016	ko04075
CL15970.Contig1_All	ko00040	ko01100
CL15970.Contig2_All	ko00040	ko01100
CL15975.Contig10_All	ko03050	ko04144
CL15975.Contig11_All	ko03050	ko04144
CL15975.Contig1_All	ko03050	ko04144
CL15975.Contig2_All	ko03050	ko04144
CL15975.Contig3_All	ko03050	ko04144
CL15975.Contig4_All	ko03050	ko04144
CL15975.Contig5_All	ko03050	ko04144
CL15975.Contig6_All	ko03050	ko04144
CL15975.Contig7_All	ko03050	ko04144
CL15975.Contig8_All	ko03050	ko04144
CL15975.Contig9_All	ko03050	ko04144
CL15986.Contig2_All	ko00040	ko00052	ko00053	ko00520	ko01100	ko02010	ko03040
CL16007.Contig4_All	ko03013
CL16008.Contig1_All	ko00900	ko00902	ko01100	ko01110
CL16020.Contig1_All	ko00052	ko00511	ko00531	ko00600	ko00604	ko01100
CL16020.Contig2_All	ko00052	ko00511	ko00531	ko00600	ko00604	ko01100
CL16024.Contig4_All	ko04146
CL16027.Contig2_All	ko00770	ko01100	ko04130
CL16028.Contig2_All	ko00510	ko01100
CL16057.Contig5_All	ko00562	ko04070	ko04145
CL16060.Contig1_All	ko00480
CL16060.Contig3_All	ko00480
CL16060.Contig4_All	ko00480
CL16060.Contig7_All	ko00480
CL16065.Contig2_All	ko00500
CL16071.Contig1_All	ko00270	ko01100
CL16079.Contig1_All	ko00040	ko00052	ko00053	ko00230	ko00240	ko00520	ko01100	ko03020
CL16079.Contig5_All	ko00040	ko00052	ko00053	ko00520	ko01100
CL1608.Contig1_All	ko04120	ko04141
CL1608.Contig2_All	ko04120	ko04141
CL1608.Contig3_All	ko04120	ko04141
CL16080.Contig3_All	ko00240	ko01100
CL16084.Contig2_All	ko03030
CL16084.Contig8_All	ko04144
CL16084.Contig9_All	ko02010
CL16088.Contig2_All	ko00053	ko01100
CL16088.Contig3_All	ko00053	ko01100
CL16092.Contig1_All	ko00860	ko01100	ko01110
CL16092.Contig2_All	ko00860	ko01100	ko01110
CL16094.Contig1_All	ko00460	ko00500	ko00940	ko01100	ko01110
CL16096.Contig1_All	ko02010
CL16096.Contig2_All	ko02010
CL16096.Contig8_All	ko02010
CL16101.Contig2_All	ko00500
CL16109.Contig1_All	ko00592	ko01110
CL16109.Contig2_All	ko00592	ko01110
CL16109.Contig4_All	ko00592	ko01110
CL16109.Contig5_All	ko00592	ko01110
CL16113.Contig5_All	ko04016	ko04075
CL16124.Contig3_All	ko04145
CL16127.Contig1_All	ko03010
CL16131.Contig1_All	ko04145
CL16138.Contig2_All	ko00030	ko01100	ko01110	ko01200
CL16138.Contig3_All	ko00030	ko01100	ko01110	ko01200
CL16138.Contig4_All	ko00030	ko01100	ko01110	ko01200
CL16138.Contig5_All	ko00030	ko01100	ko01110	ko01200
CL16138.Contig6_All	ko00030	ko01100	ko01110	ko01200
CL16138.Contig7_All	ko00030	ko01100	ko01110	ko01200
CL16156.Contig2_All	ko02010
CL16158.Contig2_All	ko00230	ko00240	ko01100	ko03020
CL16163.Contig5_All	ko03018
CL16195.Contig3_All	ko00052	ko00500	ko01100
CL16195.Contig5_All	ko00052	ko00500	ko01100
CL16212.Contig1_All	ko00250	ko00520	ko01100
CL16216.Contig2_All	ko00510	ko01100	ko04141
CL16217.Contig1_All	ko00220	ko01100	ko01110	ko01210	ko01230
CL16242.Contig29_All	ko00220	ko00250	ko00630	ko00910	ko01100	ko01230
CL16242.Contig6_All	ko00220	ko00250	ko00630	ko00910	ko01100	ko01230
CL16264.Contig6_All	ko00563	ko01100
CL16265.Contig1_All	ko00520	ko01100
CL16269.Contig1_All	ko00500	ko01100
CL16269.Contig2_All	ko00500	ko01100
CL16281.Contig11_All	ko00460	ko01110
CL1629.Contig2_All	ko03008
CL16294.Contig1_All	ko04141
CL16316.Contig1_All	ko00230	ko00240	ko01100	ko03020
CL16319.Contig3_All	ko03013	ko03040
CL16319.Contig4_All	ko03013	ko03040
CL16319.Contig6_All	ko03013	ko03040
CL16338.Contig1_All	ko04144
CL16338.Contig4_All	ko00500	ko01100
CL16338.Contig8_All	ko00500	ko01100
CL1634.Contig1_All	ko00785	ko01100
CL16342.Contig1_All	ko00220	ko01100	ko01110	ko01210	ko01230
CL16345.Contig2_All	ko00250	ko00330	ko01100
CL16347.Contig7_All	ko00230	ko00240	ko00940	ko01100	ko01110	ko03020
CL16360.Contig1_All	ko03010
CL16360.Contig3_All	ko03010
CL16360.Contig4_All	ko03010
CL16362.Contig1_All	ko00450	ko04016	ko04075
CL16364.Contig2_All	ko03040
CL1637.Contig2_All	ko00100	ko00909	ko01100	ko01110
CL16374.Contig1_All	ko03015
CL16374.Contig2_All	ko00760	ko01100
CL1638.Contig3_All	ko03013
CL1638.Contig4_All	ko03013
CL16386.Contig1_All	ko00100	ko01100	ko01110
CL16389.Contig1_All	ko04016
CL16389.Contig2_All	ko04016
CL164.Contig3_All	ko00500	ko01100
CL164.Contig4_All	ko00500	ko01100
CL164.Contig5_All	ko00500	ko01100
CL16405.Contig2_All	ko03008
CL16405.Contig6_All	ko03008
CL16420.Contig3_All	ko00901	ko01110
CL166.Contig11_All	ko00500	ko01100	ko03040	ko04141	ko04144
CL166.Contig14_All	ko03040	ko04141	ko04144
CL166.Contig15_All	ko00500	ko01100	ko03040	ko04141	ko04144
CL166.Contig19_All	ko03040	ko04141	ko04144
CL166.Contig21_All	ko03040	ko04141	ko04144
CL166.Contig23_All	ko03040	ko04141	ko04144
CL166.Contig25_All	ko03040	ko04141	ko04144
CL166.Contig2_All	ko03040	ko04141	ko04144
CL166.Contig5_All	ko03040	ko04141	ko04144
CL1665.Contig3_All	ko00130	ko01100	ko01110
CL1674.Contig1_All	ko03015
CL1681.Contig12_All	ko03008	ko03018
CL1691.Contig1_All	ko00940	ko00941	ko00945	ko01100	ko01110
CL1691.Contig2_All	ko00940	ko00941	ko00945	ko01100	ko01110
CL1691.Contig3_All	ko00940	ko00941	ko00945	ko01100	ko01110
CL1691.Contig4_All	ko00940	ko00941	ko00945	ko01100	ko01110
CL1701.Contig1_All	ko00061	ko00780	ko01100	ko01212
CL1701.Contig2_All	ko00061	ko00780	ko01100	ko01212
CL1701.Contig4_All	ko00061	ko00780	ko01100	ko01212
CL1708.Contig1_All	ko00230	ko00240	ko00400	ko01100	ko01110	ko01230	ko03030	ko03410	ko03420	ko03440
CL171.Contig1_All	ko00190	ko01100
CL1713.Contig1_All	ko00220	ko01100	ko01110	ko01210	ko01230
CL1726.Contig5_All	ko03040	ko04141	ko04144
CL1738.Contig2_All	ko00040	ko01100
CL176.Contig2_All	ko00500
CL1769.Contig2_All	ko00480
CL1769.Contig3_All	ko00480
CL1769.Contig4_All	ko00480
CL177.Contig1_All	ko00053	ko00562
CL1772.Contig1_All	ko00790	ko01100
CL179.Contig1_All	ko04130
CL179.Contig5_All	ko04130
CL1793.Contig1_All	ko00620	ko00710	ko01100	ko01200
CL1793.Contig2_All	ko00620	ko00710	ko01100	ko01200
CL1801.Contig1_All	ko03410
CL1801.Contig2_All	ko03410
CL1805.Contig17_All	ko03015
CL1805.Contig1_All	ko03015
CL1814.Contig2_All	ko03040
CL1814.Contig6_All	ko03040
CL1823.Contig4_All	ko03010
CL1828.Contig2_All	ko04712
CL1828.Contig5_All	ko04712
CL1835.Contig5_All	ko00500
CL1850.Contig1_All	ko00500
CL1854.Contig4_All	ko00909	ko01100	ko01110
CL1858.Contig2_All	ko00901	ko01110
CL1858.Contig4_All	ko00561	ko00860	ko00900	ko00901	ko01100	ko01110
CL1858.Contig7_All	ko00561	ko00860	ko00900	ko00901	ko01100	ko01110
CL186.Contig16_All	ko03410
CL186.Contig2_All	ko03410
CL1872.Contig1_All	ko00380	ko00903	ko00945	ko01100	ko01110
CL1872.Contig2_All	ko00380	ko00903	ko00945	ko01100	ko01110
CL1886.Contig1_All	ko00052
CL1886.Contig2_All	ko00052
CL189.Contig1_All	ko00040	ko00052	ko00053	ko00520	ko01100
CL1892.Contig2_All	ko00330
CL1905.Contig1_All	ko04146
CL1922.Contig1_All	ko00500
CL1922.Contig6_All	ko00500
CL1927.Contig1_All	ko00230	ko00240	ko01100	ko03020
CL193.Contig4_All	ko00040	ko00052	ko00053	ko00520	ko01100	ko02010
CL1931.Contig1_All	ko00010	ko00071	ko00350	ko00592	ko01100	ko01110
CL1931.Contig2_All	ko00010	ko00071	ko00350	ko00592	ko01100	ko01110
CL1931.Contig3_All	ko00010	ko00071	ko00350	ko00592	ko01100	ko01110
CL1931.Contig4_All	ko00010	ko00071	ko00350	ko00592	ko01100	ko01110
CL1931.Contig5_All	ko00010	ko00071	ko00350	ko00592	ko01100	ko01110
CL1936.Contig1_All	ko03010
CL194.Contig2_All	ko00240	ko01100
CL1943.Contig5_All	ko03013
CL1945.Contig4_All	ko00562	ko01100	ko04070
CL1954.Contig1_All	ko04144
CL1954.Contig3_All	ko03030	ko03410	ko03420	ko03430
CL1964.Contig1_All	ko00230	ko00240	ko01100	ko03020
CL1964.Contig3_All	ko00230	ko00240	ko01100	ko03020
CL1986.Contig2_All	ko00030	ko00710	ko01100	ko01110	ko01200	ko01230
CL1986.Contig3_All	ko00030	ko00710	ko01100	ko01110	ko01200	ko01230
CL1986.Contig4_All	ko00030	ko00710	ko01100	ko01110	ko01200	ko01230
CL1986.Contig5_All	ko00030	ko00710	ko01100	ko01110	ko01200	ko01230
CL1996.Contig1_All	ko00590	ko01100	ko04120	ko04146
CL1996.Contig3_All	ko00590	ko01100	ko04120	ko04146
CL2.Contig3_All	ko03430
CL2009.Contig1_All	ko00970	ko01100
CL2009.Contig4_All	ko00970	ko01100
CL2009.Contig6_All	ko00970	ko01100
CL2026.Contig1_All	ko00051	ko00520	ko01100	ko01110
CL2026.Contig2_All	ko00051	ko00520	ko01100	ko01110
CL204.Contig2_All	ko00904	ko01110
CL204.Contig3_All	ko00904	ko01110
CL2053.Contig1_All	ko03015
CL2053.Contig6_All	ko03015
CL2096.Contig12_All	ko00230	ko00240	ko01100	ko03030	ko03410	ko03420	ko03440
CL2096.Contig5_All	ko00230	ko00240	ko01100	ko03030	ko03410	ko03420	ko03440
CL2096.Contig8_All	ko00230	ko00240	ko01100	ko03030	ko03410	ko03420	ko03440
CL2107.Contig1_All	ko04144
CL2107.Contig2_All	ko00230	ko00240	ko01100	ko03020	ko04144
CL2107.Contig3_All	ko00230	ko00240	ko01100	ko03020
CL2107.Contig5_All	ko00230	ko00240	ko01100	ko03020	ko04144
CL2107.Contig6_All	ko00230	ko00240	ko01100	ko03020	ko04144
CL2124.Contig9_All	ko03013
CL2125.Contig13_All	ko00053	ko01100
CL2125.Contig1_All	ko00053	ko01100	ko04141	ko04626
CL2125.Contig2_All	ko00053	ko01100
CL2125.Contig3_All	ko00053	ko01100
CL2125.Contig7_All	ko00053	ko01100
CL2137.Contig2_All	ko00480
CL2137.Contig3_All	ko00480
CL2137.Contig4_All	ko00480
CL2142.Contig2_All	ko04145
CL2142.Contig3_All	ko04145
CL2161.Contig2_All	ko00130	ko01110
CL2172.Contig2_All	ko00130	ko00360	ko00940	ko01100	ko01110
CL2189.Contig1_All	ko04141
CL2189.Contig2_All	ko04141
CL219.Contig13_All	ko00402	ko00940	ko01110
CL219.Contig2_All	ko00402	ko00940	ko01110
CL219.Contig4_All	ko00402	ko00940	ko01110
CL219.Contig5_All	ko00402	ko00940	ko01110
CL219.Contig7_All	ko00402	ko00940	ko01110
CL219.Contig8_All	ko00402	ko00940	ko01110
CL219.Contig9_All	ko00940	ko01110	ko04141
CL2191.Contig3_All	ko04626
CL2199.Contig5_All	ko03022	ko04075
CL2200.Contig1_All	ko00460	ko00500	ko00940	ko01100	ko01110
CL2200.Contig2_All	ko00460	ko00500	ko00940	ko01100	ko01110
CL2208.Contig1_All	ko03060
CL2211.Contig1_All	ko04016	ko04070	ko04626
CL2211.Contig2_All	ko04016	ko04070	ko04626
CL2220.Contig6_All	ko00010	ko00030	ko00051	ko00710	ko01100	ko01110	ko01200
CL2222.Contig2_All	ko03010
CL2227.Contig10_All	ko04016
CL2227.Contig11_All	ko04016
CL2227.Contig2_All	ko04016
CL2227.Contig3_All	ko04016
CL2227.Contig4_All	ko04016
CL2227.Contig5_All	ko04016
CL2227.Contig6_All	ko04016
CL2239.Contig3_All	ko00230	ko00240	ko00260	ko00261	ko00270	ko00300	ko01100	ko01110	ko01210	ko01230	ko03020
CL2239.Contig5_All	ko00230	ko00240	ko00260	ko00261	ko00270	ko00300	ko01100	ko01110	ko01210	ko01230	ko03020
CL225.Contig1_All	ko00270	ko01100
CL225.Contig4_All	ko00270	ko01100
CL2256.Contig1_All	ko04146
CL2256.Contig3_All	ko04146
CL2256.Contig4_All	ko04146
CL2258.Contig1_All	ko00020	ko01100	ko01110	ko01200	ko01210	ko01230
CL2258.Contig4_All	ko00020	ko01100	ko01110	ko01200	ko01210	ko01230
CL226.Contig1_All	ko00903	ko00943	ko00945	ko01100	ko01110
CL226.Contig2_All	ko00903	ko00945	ko01100	ko01110
CL2270.Contig10_All	ko00940	ko01100	ko01110
CL2270.Contig3_All	ko00940	ko01100	ko01110
CL2270.Contig5_All	ko00940	ko01100	ko01110
CL2270.Contig7_All	ko00940	ko01100	ko01110
CL2285.Contig2_All	ko00010	ko00710	ko01100	ko01110	ko01200	ko01230
CL2285.Contig5_All	ko00010	ko00710	ko01100	ko01110	ko01200	ko01230
CL2287.Contig1_All	ko03060	ko04141	ko04145
CL2287.Contig2_All	ko03060	ko04141	ko04145
CL2287.Contig4_All	ko03060	ko04141	ko04145
CL229.Contig1_All	ko00230	ko01100	ko01110
CL2291.Contig2_All	ko00563	ko01100
CL2317.Contig12_All	ko02010
CL2317.Contig1_All	ko02010
CL2317.Contig5_All	ko02010
CL2320.Contig1_All	ko00460	ko00630	ko00910	ko01200
CL235.Contig4_All	ko03040	ko04141	ko04144
CL235.Contig5_All	ko03040	ko04141	ko04144
CL235.Contig7_All	ko03040	ko04141	ko04144
CL236.Contig2_All	ko03015
CL236.Contig4_All	ko03015
CL236.Contig5_All	ko03015
CL2360.Contig3_All	ko00230	ko00240	ko00480	ko01100
CL2362.Contig4_All	ko00970
CL2369.Contig16_All	ko03040
CL2369.Contig6_All	ko03040
CL2369.Contig8_All	ko03015
CL2374.Contig2_All	ko00520	ko01100
CL2374.Contig3_All	ko00520	ko01100
CL2376.Contig2_All	ko00061	ko00780	ko01040	ko01100	ko01212
CL2376.Contig3_All	ko00061	ko00780	ko01040	ko01100	ko01212
CL238.Contig5_All	ko00620	ko00710	ko01100	ko01200
CL238.Contig9_All	ko00620	ko00710	ko01100	ko01200
CL2380.Contig1_All	ko03013	ko04144
CL2380.Contig2_All	ko03013	ko04144
CL2381.Contig6_All	ko00460	ko00500	ko00940	ko01100	ko01110
CL2381.Contig9_All	ko00460	ko00500	ko00940	ko01100	ko01110
CL2394.Contig1_All	ko00500
CL2394.Contig2_All	ko00500
CL2396.Contig1_All	ko00260	ko00460	ko00630	ko00670	ko01100	ko01110	ko01200	ko01230
CL2406.Contig4_All	ko04145
CL2409.Contig3_All	ko03018
CL2424.Contig3_All	ko00240	ko00250	ko01100
CL2424.Contig4_All	ko00240	ko00250	ko01100
CL243.Contig1_All	ko03022
CL2431.Contig1_All	ko00195	ko01100
CL2433.Contig4_All	ko00051	ko00520	ko01100
CL2436.Contig1_All	ko00740	ko01100	ko01110
CL2436.Contig2_All	ko00740	ko01100	ko01110
CL244.Contig2_All	ko00073	ko04146
CL2487.Contig10_All	ko00500	ko01100
CL2491.Contig7_All	ko00220	ko01100	ko01110	ko01210	ko01230	ko03015
CL2494.Contig2_All	ko03013
CL2497.Contig1_All	ko03018
CL2505.Contig2_All	ko00230	ko00240	ko00940	ko01100	ko01110	ko03020	ko04144
CL2507.Contig1_All	ko00040	ko00053	ko00460	ko00565	ko00600	ko00860	ko01100	ko01110
CL2510.Contig2_All	ko00500	ko01100	ko01110
CL2517.Contig10_All	ko00592	ko01100	ko01110
CL2517.Contig12_All	ko00592	ko01100	ko01110
CL2517.Contig2_All	ko00592	ko01100	ko01110
CL2517.Contig5_All	ko00592	ko01100	ko01110
CL2517.Contig9_All	ko00592	ko01100	ko01110
CL2540.Contig6_All	ko00510	ko01100
CL2543.Contig1_All	ko00531	ko01100
CL2543.Contig4_All	ko00531	ko01100
CL2544.Contig2_All	ko00563	ko01100
CL2544.Contig3_All	ko00563	ko01100
CL2546.Contig4_All	ko04122
CL2554.Contig3_All	ko04120
CL2555.Contig3_All	ko03013
CL2556.Contig2_All	ko00040	ko01100
CL2556.Contig3_All	ko00040	ko01100
CL2556.Contig4_All	ko00040	ko01100
CL2556.Contig8_All	ko00040	ko01100
CL2556.Contig9_All	ko00040	ko01100
CL2559.Contig3_All	ko03010
CL2565.Contig2_All	ko00010	ko01100	ko01110
CL258.Contig2_All	ko00430	ko01100
CL2600.Contig1_All	ko00940	ko01100	ko01110
CL2607.Contig5_All	ko03040	ko04141	ko04144
CL2619.Contig1_All	ko04075
CL262.Contig5_All	ko00310
CL2627.Contig1_All	ko00943	ko01110
CL2627.Contig2_All	ko00943	ko01110
CL2635.Contig1_All	ko00620
CL2636.Contig2_All	ko01040	ko01212
CL2636.Contig3_All	ko01040	ko01212
CL2636.Contig4_All	ko01040	ko01212
CL2638.Contig5_All	ko00053	ko00460	ko00500	ko00940	ko01100	ko01110	ko04141	ko04626
CL2640.Contig1_All	ko04120
CL2640.Contig4_All	ko00040	ko01100	ko04120
CL2644.Contig1_All	ko04075
CL2644.Contig5_All	ko04075
CL2644.Contig8_All	ko04075
CL2647.Contig1_All	ko04141	ko04145
CL2647.Contig2_All	ko04141	ko04145
CL2649.Contig3_All	ko04016
CL265.Contig3_All	ko00564
CL265.Contig4_All	ko00564
CL2660.Contig3_All	ko03008	ko03013
CL2661.Contig2_All	ko00230	ko00240	ko01100	ko02010	ko03020
CL2670.Contig1_All	ko04144
CL2670.Contig2_All	ko04144
CL2670.Contig7_All	ko04144
CL2680.Contig6_All	ko00073
CL2695.Contig2_All	ko00860	ko01100	ko01110
CL2696.Contig2_All	ko00230	ko00240	ko00760	ko01100	ko01110
CL2699.Contig1_All	ko00010	ko00030	ko00051	ko00710	ko01100	ko01110	ko01200	ko01230
CL270.Contig10_All	ko03060	ko04141
CL270.Contig11_All	ko03060	ko04141
CL270.Contig2_All	ko03060	ko04141
CL270.Contig8_All	ko03060	ko04141
CL2701.Contig2_All	ko00240	ko01100
CL2703.Contig2_All	ko00480
CL2707.Contig1_All	ko00010	ko00051	ko00562	ko00710	ko01100	ko01110	ko01200	ko01230
CL2711.Contig2_All	ko00940	ko00943	ko00945	ko01100	ko01110
CL2711.Contig3_All	ko00940	ko00943	ko01100	ko01110
CL2711.Contig4_All	ko00940	ko01100	ko01110
CL2711.Contig5_All	ko00940	ko00943	ko00945	ko01100	ko01110
CL2726.Contig2_All	ko00565	ko00600	ko01100
CL2726.Contig4_All	ko00565	ko00600	ko01100
CL2739.Contig2_All	ko03060	ko04141	ko04145
CL2743.Contig1_All	ko00040
CL2745.Contig1_All	ko00330	ko01100
CL2756.Contig2_All	ko03040
CL2756.Contig6_All	ko03040
CL2756.Contig7_All	ko03040
CL2764.Contig1_All	ko00230	ko01100
CL2764.Contig5_All	ko00230	ko01100
CL277.Contig1_All	ko00750
CL277.Contig2_All	ko00750
CL2773.Contig3_All	ko01110
CL2778.Contig6_All	ko03013
CL2779.Contig1_All	ko00903	ko00945	ko01100	ko01110
CL2779.Contig2_All	ko00903	ko00945	ko01100	ko01110
CL2780.Contig1_All	ko00270	ko01100	ko01110	ko01230
CL2780.Contig2_All	ko00270	ko01100	ko01110	ko01230
CL2789.Contig1_All	ko04141	ko04626
CL2795.Contig10_All	ko03030	ko03420	ko03430	ko03440
CL2795.Contig3_All	ko03030	ko03420	ko03430	ko03440
CL2797.Contig4_All	ko00130
CL2797.Contig5_All	ko00130
CL2819.Contig1_All	ko00020	ko00480	ko01100	ko01110	ko01200	ko01210	ko01230	ko04146
CL2836.Contig1_All	ko04130	ko04145
CL2845.Contig2_All	ko00190	ko01100	ko04145
CL2849.Contig1_All	ko03420	ko04120	ko04141
CL2859.Contig2_All	ko03013	ko03015	ko03040
CL286.Contig1_All	ko00510	ko00563	ko01100
CL286.Contig2_All	ko00510	ko00563	ko01100
CL286.Contig3_All	ko00510	ko00563	ko01100
CL2862.Contig4_All	ko03010
CL2864.Contig2_All	ko00790	ko01100
CL2867.Contig1_All	ko00941	ko00944
CL2867.Contig2_All	ko00941	ko00944
CL2867.Contig3_All	ko00941	ko00944
CL2868.Contig3_All	ko03010
CL287.Contig3_All	ko03420	ko04120	ko04141
CL287.Contig4_All	ko03420	ko04120	ko04141
CL287.Contig5_All	ko03420	ko04120	ko04141
CL287.Contig7_All	ko03420	ko04120	ko04141
CL287.Contig8_All	ko03420	ko04120	ko04141
CL2873.Contig3_All	ko00240	ko01100
CL2874.Contig7_All	ko00230	ko01100
CL2876.Contig2_All	ko00350	ko01100
CL2876.Contig4_All	ko00350	ko01100
CL2878.Contig1_All	ko04626
CL2878.Contig2_All	ko04626
CL2883.Contig3_All	ko03013	ko03015	ko03018
CL2885.Contig2_All	ko00511
CL2889.Contig2_All	ko00940	ko00944	ko01100	ko01110
CL29.Contig5_All	ko00330	ko00360	ko00380	ko00970	ko01100
CL2910.Contig1_All	ko00940	ko00941	ko00945	ko01100	ko01110
CL2910.Contig2_All	ko00940	ko00941	ko00945	ko01100	ko01110
CL293.Contig1_All	ko04626
CL293.Contig4_All	ko04626
CL2931.Contig2_All	ko04626
CL2944.Contig3_All	ko00100	ko00909	ko01100	ko01110
CL2945.Contig2_All	ko04144
CL2945.Contig3_All	ko04144
CL2949.Contig3_All	ko00020	ko00310	ko00380	ko01100	ko01110	ko01200
CL2953.Contig11_All	ko03013	ko03015	ko03018
CL2966.Contig1_All	ko00600
CL2969.Contig7_All	ko04016	ko04626
CL2974.Contig6_All	ko00480	ko01100
CL2978.Contig1_All	ko00230	ko00240	ko01100	ko03020
CL2978.Contig2_All	ko00230	ko00240	ko00520	ko01100	ko03020	ko04016
CL2978.Contig3_All	ko00230	ko00240	ko01100	ko03020
CL2978.Contig4_All	ko00230	ko00240	ko01100	ko03020
CL2978.Contig5_All	ko00230	ko00240	ko01100	ko03020
CL2985.Contig1_All	ko00010	ko01100	ko01110
CL2992.Contig1_All	ko00100	ko00909	ko01100	ko01110
CL2998.Contig2_All	ko00053	ko00480
CL300.Contig1_All	ko00561	ko01100	ko03013	ko03015	ko03018	ko04144
CL300.Contig4_All	ko00561	ko01100	ko03013	ko03015	ko03018
CL3002.Contig3_All	ko00900
CL3004.Contig3_All	ko04626
CL3025.Contig5_All	ko03013
CL3026.Contig1_All	ko00270	ko00450	ko01100	ko01110	ko01230
CL3026.Contig2_All	ko00270	ko00450	ko01100	ko01110	ko01230
CL303.Contig3_All	ko00511
CL3040.Contig1_All	ko00500
CL3040.Contig2_All	ko00500
CL3045.Contig1_All	ko00511	ko00520	ko00531	ko00603	ko00604	ko01100
CL3046.Contig1_All	ko00940	ko01100	ko01110
CL3046.Contig2_All	ko00940	ko01100	ko01110
CL3046.Contig3_All	ko00940	ko01100	ko01110
CL3056.Contig4_All	ko03013
CL306.Contig2_All	ko00630	ko01100	ko01110	ko01200
CL3078.Contig1_All	ko00904	ko01100	ko01110
CL3082.Contig4_All	ko03030	ko03410	ko03420	ko03430
CL3083.Contig1_All	ko00500
CL3083.Contig2_All	ko00500
CL3084.Contig1_All	ko00500	ko01100
CL3087.Contig2_All	ko03015
CL3097.Contig3_All	ko04144
CL3097.Contig5_All	ko04144
CL3098.Contig1_All	ko04075
CL3098.Contig2_All	ko04075
CL3098.Contig3_All	ko04075
CL31.Contig17_All	ko04144
CL310.Contig10_All	ko00562	ko01100	ko04070
CL3123.Contig1_All	ko03040
CL3124.Contig2_All	ko03018
CL3126.Contig6_All	ko03010
CL3143.Contig1_All	ko00052
CL3143.Contig3_All	ko00052
CL3151.Contig1_All	ko00520	ko01100	ko04146
CL3151.Contig2_All	ko00520	ko01100	ko04146
CL3151.Contig3_All	ko00520	ko01100
CL3151.Contig4_All	ko00520	ko01100
CL3156.Contig2_All	ko03420
CL3156.Contig5_All	ko03420
CL316.Contig1_All	ko00402	ko00940	ko01110
CL316.Contig2_All	ko00402	ko00940	ko01110
CL317.Contig1_All	ko00500	ko01100	ko03040	ko04141	ko04144
CL3170.Contig1_All	ko00520	ko01100
CL3172.Contig1_All	ko00900	ko01110
CL3177.Contig3_All	ko00220	ko01100	ko01110	ko01210	ko01230
CL3177.Contig4_All	ko00220	ko01100	ko01110	ko01210	ko01230
CL3181.Contig1_All	ko02010
CL3181.Contig2_All	ko02010
CL3205.Contig6_All	ko03040	ko04141	ko04144
CL3205.Contig7_All	ko03040	ko04141	ko04144
CL3208.Contig2_All	ko04016	ko04075
CL3211.Contig2_All	ko00941	ko01100	ko01110
CL3224.Contig1_All	ko00230	ko00240	ko01100	ko03020
CL3230.Contig1_All	ko00010	ko00030	ko00051	ko00052	ko01100	ko01110	ko01200	ko01230	ko03018
CL3230.Contig2_All	ko00010	ko00030	ko00051	ko00052	ko01100	ko01110	ko01200	ko01230	ko03018
CL3276.Contig1_All	ko00520	ko01100
CL3276.Contig2_All	ko00520	ko01100
CL3285.Contig2_All	ko00240	ko01100
CL3306.Contig1_All	ko04075	ko04712
CL3308.Contig1_All	ko04075
CL3308.Contig2_All	ko04075
CL3314.Contig2_All	ko03430
CL3315.Contig1_All	ko00520
CL3315.Contig2_All	ko00520
CL3316.Contig1_All	ko04075
CL3317.Contig3_All	ko00030	ko00710	ko01100	ko01110	ko01200	ko01230
CL3323.Contig1_All	ko03040
CL3323.Contig4_All	ko03040
CL3323.Contig5_All	ko03040
CL3323.Contig6_All	ko03040
CL333.Contig2_All	ko00010	ko01100	ko01110	ko01200	ko01230	ko03018
CL333.Contig3_All	ko00450	ko04016	ko04075
CL333.Contig4_All	ko00450
CL3333.Contig4_All	ko03013
CL3334.Contig9_All	ko00600	ko01100
CL3341.Contig3_All	ko00785	ko01100
CL3350.Contig3_All	ko00511	ko04141
CL3378.Contig2_All	ko00943	ko01110
CL3387.Contig2_All	ko00230	ko00240	ko00900	ko01100	ko01110	ko03008	ko03020	ko04145
CL3393.Contig5_All	ko00563	ko01100
CL3397.Contig3_All	ko03010
CL3405.Contig2_All	ko04712
CL3406.Contig2_All	ko04016	ko04626
CL3406.Contig4_All	ko04016	ko04626
CL3407.Contig1_All	ko00940	ko00941	ko01100	ko01110
CL3407.Contig3_All	ko00940	ko00941	ko01100	ko01110
CL3407.Contig4_All	ko00940	ko00941	ko01100	ko01110
CL3411.Contig1_All	ko00010	ko00071	ko00350	ko01100	ko01110
CL3452.Contig2_All	ko00514
CL3462.Contig3_All	ko00561
CL347.Contig2_All	ko04075
CL3472.Contig2_All	ko03040
CL348.Contig1_All	ko00460	ko00500	ko00940	ko01100	ko01110
CL3482.Contig1_All	ko00500	ko01100
CL3482.Contig2_All	ko00500	ko01100
CL3486.Contig2_All	ko00260	ko00261	ko00270	ko00300	ko01100	ko01110	ko01230
CL3500.Contig3_All	ko03410
CL3507.Contig2_All	ko03040
CL3507.Contig5_All	ko03040
CL353.Contig3_All	ko04075
CL353.Contig5_All	ko04075
CL3542.Contig13_All	ko03450
CL3544.Contig6_All	ko04070
CL3544.Contig7_All	ko04070
CL3558.Contig1_All	ko03013
CL3558.Contig3_All	ko03013
CL3568.Contig1_All	ko03015
CL3572.Contig1_All	ko03010
CL3572.Contig2_All	ko03010
CL3573.Contig3_All	ko04146
CL3573.Contig8_All	ko04146
CL3575.Contig1_All	ko00220	ko00730	ko01100	ko01110	ko01210	ko01230
CL359.Contig4_All	ko04120
CL3592.Contig1_All	ko03060
CL3592.Contig3_All	ko03060
CL3599.Contig1_All	ko00562	ko01100	ko04070	ko04144
CL3599.Contig2_All	ko00562	ko01100	ko04070	ko04144
CL3602.Contig2_All	ko00230	ko00240	ko00970	ko01100	ko03020	ko04626
CL3602.Contig3_All	ko00230	ko00240	ko00970	ko01100	ko03020	ko04626
CL3607.Contig1_All	ko04712
CL3607.Contig2_All	ko04712
CL3607.Contig3_All	ko04712
CL362.Contig1_All	ko03040
CL3620.Contig2_All	ko00030	ko00040	ko00710	ko01100	ko01110	ko01200	ko01230
CL3620.Contig3_All	ko00030	ko00040	ko00710	ko01100	ko01110	ko01200	ko01230
CL3629.Contig6_All	ko03040
CL3629.Contig7_All	ko03040
CL3629.Contig9_All	ko03040
CL363.Contig25_All	ko00480
CL3634.Contig1_All	ko04712
CL3634.Contig5_All	ko04712
CL3641.Contig2_All	ko00010	ko01100	ko01110	ko01200	ko01230	ko03018
CL3641.Contig3_All	ko00010	ko01100	ko01110	ko01200	ko01230	ko03018
CL3661.Contig5_All	ko00960	ko01100	ko01110
CL3664.Contig3_All	ko03060
CL3665.Contig5_All	ko00630	ko00910
CL367.Contig17_All	ko03420	ko04120
CL3679.Contig1_All	ko04144
CL3679.Contig4_All	ko04144
CL3681.Contig1_All	ko00130	ko01100	ko01110
CL3688.Contig1_All	ko00052	ko00511	ko00531	ko00600	ko00604	ko01100
CL3688.Contig2_All	ko00052	ko00511	ko00531	ko00600	ko00604	ko01100
CL3693.Contig1_All	ko00230	ko01100	ko01110
CL3693.Contig2_All	ko00230	ko01100	ko01110
CL3696.Contig2_All	ko04144
CL370.Contig3_All	ko03040
CL3701.Contig3_All	ko04120
CL3701.Contig5_All	ko04120
CL3704.Contig1_All	ko03010
CL3714.Contig7_All	ko00402	ko00940	ko01110	ko04141
CL3722.Contig1_All	ko04075
CL3727.Contig1_All	ko00020	ko00310	ko01100	ko01110	ko01200
CL3727.Contig3_All	ko00020	ko00310	ko01100	ko01110	ko01200
CL3735.Contig1_All	ko00052
CL3735.Contig2_All	ko00052
CL3738.Contig1_All	ko03040
CL3738.Contig2_All	ko03040
CL3748.Contig3_All	ko00270	ko00920	ko01100	ko01110	ko01200	ko01230
CL3748.Contig5_All	ko00270	ko00920	ko01100	ko01110	ko01200	ko01230
CL3770.Contig2_All	ko01100
CL3787.Contig2_All	ko00561	ko00564	ko01100	ko01110
CL3787.Contig3_All	ko00561	ko00564	ko01100	ko01110
CL3803.Contig2_All	ko00940	ko01100	ko01110
CL3804.Contig1_All	ko04712
CL3838.Contig4_All	ko04712
CL3854.Contig1_All	ko00190	ko01100
CL3861.Contig3_All	ko00940	ko01100	ko01110
CL3861.Contig5_All	ko00940	ko01100	ko01110
CL3872.Contig3_All	ko00900	ko01100	ko01110
CL3876.Contig5_All	ko03013
CL3880.Contig1_All	ko00730	ko00900	ko01100	ko01110
CL3880.Contig6_All	ko00730	ko00900	ko01100	ko01110
CL3886.Contig2_All	ko00630	ko01100	ko01110	ko01200	ko04146
CL3886.Contig3_All	ko00630	ko01100	ko01110	ko01200	ko04146
CL3886.Contig6_All	ko00630	ko01100	ko01110	ko01200	ko04146
CL389.Contig13_All	ko00562	ko01100	ko04070
CL3895.Contig1_All	ko00062	ko01100	ko01212	ko03440
CL3895.Contig4_All	ko03440
CL3898.Contig2_All	ko03010
CL393.Contig1_All	ko03008
CL3934.Contig1_All	ko00052	ko00511	ko00531	ko00600	ko00604	ko01100
CL3934.Contig4_All	ko00052	ko00511	ko00531	ko00600	ko00604	ko01100
CL3938.Contig2_All	ko04120
CL3938.Contig3_All	ko04120
CL3938.Contig4_All	ko04120
CL3938.Contig5_All	ko04120
CL3943.Contig2_All	ko00052	ko00511	ko00531	ko00600	ko00604	ko01100
CL3943.Contig4_All	ko04016	ko04075
CL3945.Contig1_All	ko04075
CL3957.Contig2_All	ko03015
CL3969.Contig1_All	ko04075
CL397.Contig14_All	ko00270	ko00480	ko01100
CL397.Contig15_All	ko00270	ko00480	ko01100
CL397.Contig16_All	ko00270	ko00480	ko01100
CL397.Contig19_All	ko00270	ko00480	ko01100
CL397.Contig22_All	ko00270	ko00480	ko01100
CL397.Contig3_All	ko00270	ko00480	ko01100
CL397.Contig7_All	ko00270	ko00480	ko01100
CL397.Contig9_All	ko00270	ko00480	ko01100
CL3972.Contig1_All	ko04075
CL3981.Contig2_All	ko00460	ko00500	ko00940	ko01100	ko01110
CL3981.Contig3_All	ko00460	ko00500	ko00940	ko01100	ko01110
CL3981.Contig4_All	ko00460	ko00500	ko00940	ko01100	ko01110
CL3984.Contig4_All	ko00220	ko00250	ko00270	ko00330	ko00350	ko00360	ko00400	ko00710	ko00950	ko00960	ko01100	ko01110	ko01200	ko01210	ko01230
CL3985.Contig2_All	ko00061	ko00780	ko01040	ko01100	ko01212	ko04146
CL3994.Contig2_All	ko00100	ko00260	ko00261	ko00270	ko00300	ko01100	ko01110	ko01230	ko03013	ko03015	ko03018
CL4001.Contig1_All	ko04145
CL4001.Contig2_All	ko04145
CL4001.Contig4_All	ko04145
CL4001.Contig5_All	ko04145
CL4001.Contig6_All	ko04145
CL4001.Contig7_All	ko04145
CL4034.Contig1_All	ko04120
CL4035.Contig1_All	ko03008	ko03013
CL4035.Contig2_All	ko03013
CL4044.Contig6_All	ko04146
CL4046.Contig4_All	ko03040
CL4049.Contig1_All	ko00511
CL4049.Contig2_All	ko00511
CL4053.Contig1_All	ko04626
CL4053.Contig2_All	ko04626
CL4061.Contig12_All	ko00040	ko00052	ko00053	ko00520	ko00760	ko01100	ko02010
CL4076.Contig3_All	ko04712
CL4089.Contig3_All	ko00520
CL4117.Contig3_All	ko03013
CL4120.Contig3_All	ko00230	ko01100	ko01110
CL4125.Contig3_All	ko04141
CL4131.Contig1_All	ko03010
CL4133.Contig4_All	ko03040
CL4154.Contig10_All	ko00360	ko00940	ko00941	ko00945	ko01100	ko01110
CL4154.Contig14_All	ko00360	ko00940	ko00941	ko00945	ko01100	ko01110
CL4157.Contig2_All	ko00970	ko04141	ko04626
CL4161.Contig2_All	ko04016	ko04626
CL4161.Contig3_All	ko04016	ko04626
CL4171.Contig1_All	ko00010	ko00071	ko00350	ko00592	ko01100	ko01110
CL4174.Contig3_All	ko00630	ko01100	ko01200
CL4174.Contig4_All	ko00630	ko01100	ko01200
CL4174.Contig5_All	ko00630	ko01100	ko01200
CL4174.Contig6_All	ko00630	ko01100	ko01200
CL4179.Contig2_All	ko00520	ko01100
CL4191.Contig1_All	ko00260	ko00750	ko01100	ko01110	ko01230
CL4191.Contig3_All	ko00260	ko00750	ko01100	ko01110	ko01230
CL4195.Contig1_All	ko03008
CL4223.Contig2_All	ko03013
CL4229.Contig1_All	ko04016	ko04070	ko04626
CL4229.Contig2_All	ko04016	ko04070	ko04626
CL4229.Contig3_All	ko04016	ko04070	ko04626
CL4229.Contig4_All	ko04016	ko04070	ko04626
CL4232.Contig1_All	ko03040
CL4232.Contig9_All	ko03040
CL4265.Contig4_All	ko00460	ko00500	ko00940	ko01100	ko01110
CL4267.Contig1_All	ko04141
CL4270.Contig1_All	ko00520	ko01100
CL4270.Contig2_All	ko00520	ko01100
CL4274.Contig10_All	ko03013	ko03015	ko03018	ko03040
CL4274.Contig9_All	ko03013	ko03015	ko03018	ko03040
CL428.Contig9_All	ko03010
CL4280.Contig1_All	ko03050
CL4285.Contig3_All	ko00906	ko01100	ko01110
CL4288.Contig2_All	ko00520
CL4288.Contig3_All	ko00520
CL43.Contig2_All	ko00260	ko00630	ko01100	ko01110	ko01200	ko01230
CL4309.Contig1_All	ko04141
CL432.Contig1_All	ko00906	ko01100	ko01110
CL4334.Contig5_All	ko00860	ko01100	ko01110
CL4342.Contig1_All	ko00010	ko00071	ko00350	ko01100	ko01110
CL4354.Contig1_All	ko00100	ko01100	ko01110
CL4354.Contig3_All	ko00100	ko01100	ko01110
CL436.Contig2_All	ko00350	ko01100
CL436.Contig3_All	ko00350	ko01100
CL436.Contig4_All	ko00350	ko01100
CL436.Contig5_All	ko00350	ko01100
CL436.Contig6_All	ko00350	ko01100
CL4362.Contig2_All	ko03010
CL4362.Contig3_All	ko03010
CL437.Contig2_All	ko00270	ko01100	ko01110
CL437.Contig3_All	ko00270	ko01100	ko01110
CL437.Contig4_All	ko03030
CL4370.Contig1_All	ko03013	ko03015	ko03040
CL4374.Contig2_All	ko03015
CL4378.Contig2_All	ko00630	ko01100	ko01110	ko01200
CL4378.Contig3_All	ko00630	ko01100	ko01110	ko01200
CL4393.Contig1_All	ko03040
CL4397.Contig4_All	ko01100
CL4403.Contig1_All	ko00310
CL4411.Contig1_All	ko04075	ko04712
CL442.Contig3_All	ko04120
CL442.Contig4_All	ko04120
CL4426.Contig1_All	ko03015
CL4426.Contig2_All	ko03015
CL4454.Contig1_All	ko00460	ko00500	ko00940	ko01100	ko01110
CL4455.Contig1_All	ko04120	ko04141
CL4455.Contig2_All	ko04120	ko04141
CL447.Contig5_All	ko03022
CL4472.Contig2_All	ko03022
CL448.Contig1_All	ko00564	ko00565	ko01100	ko01110	ko04144
CL4480.Contig1_All	ko00250	ko00910	ko01100	ko01110	ko01230
CL4480.Contig2_All	ko00250	ko00910	ko01100	ko01110	ko01230
CL4480.Contig5_All	ko00250	ko00910	ko01100	ko01110	ko01230
CL4480.Contig7_All	ko00250	ko00910	ko01100	ko01110	ko01230
CL4494.Contig1_All	ko00970
CL4494.Contig2_All	ko00970
CL4497.Contig1_All	ko00920	ko01100
CL4497.Contig2_All	ko00920	ko01100
CL4504.Contig2_All	ko03015
CL4504.Contig3_All	ko03015
CL4510.Contig3_All	ko04144
CL4512.Contig1_All	ko04146
CL4512.Contig8_All	ko00970
CL4512.Contig9_All	ko04146
CL4520.Contig1_All	ko00460	ko00500	ko00561	ko00901	ko00940	ko01100	ko01110
CL4520.Contig2_All	ko00460	ko00500	ko00561	ko00901	ko00940	ko01100	ko01110
CL4547.Contig4_All	ko04075	ko04141	ko04712
CL4549.Contig4_All	ko04144
CL4550.Contig1_All	ko04626
CL4550.Contig4_All	ko04626
CL4550.Contig5_All	ko04626
CL4553.Contig1_All	ko00230	ko01100
CL4555.Contig1_All	ko00940	ko01100	ko01110
CL4561.Contig2_All	ko00053	ko01100	ko01110
CL4577.Contig1_All	ko00051	ko00520	ko01100
CL4580.Contig3_All	ko00230	ko00240	ko01100	ko03020
CL4580.Contig4_All	ko00230	ko00240	ko01100	ko03020
CL4580.Contig5_All	ko00230	ko00240	ko01100	ko03020
CL4585.Contig1_All	ko00514
CL4585.Contig2_All	ko00514
CL4588.Contig10_All	ko03013
CL4606.Contig1_All	ko00380	ko00630	ko01110	ko01200	ko04016	ko04146
CL4614.Contig2_All	ko03040	ko04141	ko04144
CL4619.Contig7_All	ko00564	ko01100	ko01110
CL4622.Contig1_All	ko04144
CL4622.Contig2_All	ko03013
CL4623.Contig2_All	ko03013
CL4637.Contig4_All	ko02010
CL4644.Contig1_All	ko00052	ko00511	ko00531	ko00600	ko00604	ko01100
CL4644.Contig2_All	ko00052	ko00511	ko00531	ko00600	ko00604	ko01100
CL4644.Contig6_All	ko00052	ko00511	ko00531	ko00600	ko00604	ko01100
CL4644.Contig7_All	ko00052	ko00511	ko00531	ko00600	ko00604	ko01100
CL4649.Contig5_All	ko03040
CL465.Contig1_All	ko03030	ko03420	ko03430	ko03440
CL465.Contig3_All	ko03030	ko03420	ko03430	ko03440
CL465.Contig4_All	ko03030	ko03420	ko03430	ko03440
CL4660.Contig7_All	ko04144
CL4670.Contig1_All	ko04141
CL4682.Contig1_All	ko00270	ko01100
CL4682.Contig2_All	ko00270	ko01100
CL4693.Contig1_All	ko00230	ko00240	ko00500	ko00740	ko00760	ko00770	ko01100
CL4693.Contig2_All	ko00230	ko00240	ko00500	ko00740	ko00760	ko00770	ko01100
CL4693.Contig3_All	ko00230	ko00240	ko00500	ko00740	ko00760	ko00770	ko01100
CL4693.Contig4_All	ko00230	ko00240	ko00500	ko00740	ko00760	ko00770	ko01100
CL4701.Contig1_All	ko04016
CL4703.Contig1_All	ko00561	ko01100
CL4703.Contig7_All	ko00561	ko01100
CL4703.Contig8_All	ko00561	ko01100
CL4714.Contig2_All	ko00052	ko00561	ko00600	ko00603
CL4720.Contig6_All	ko03010
CL4738.Contig1_All	ko04075
CL4739.Contig1_All	ko04075
CL475.Contig1_All	ko04144	ko04145
CL476.Contig2_All	ko00010	ko00053	ko00071	ko00280	ko00310	ko00330	ko00340	ko00380	ko00410	ko00561	ko00620	ko00903	ko01100	ko01110
CL476.Contig3_All	ko00010	ko00053	ko00071	ko00280	ko00310	ko00330	ko00340	ko00380	ko00410	ko00561	ko00620	ko00903	ko01100	ko01110
CL4767.Contig1_All	ko03008
CL4767.Contig2_All	ko03008
CL4773.Contig1_All	ko00230	ko00240	ko00940	ko01100	ko01110	ko03020	ko04144
CL4776.Contig1_All	ko00561	ko01100
CL4776.Contig4_All	ko00561	ko01100
CL4783.Contig2_All	ko03008	ko03013
CL4784.Contig3_All	ko04141
CL4811.Contig2_All	ko04626
CL4832.Contig2_All	ko03040
CL4832.Contig3_All	ko03040
CL4841.Contig3_All	ko04016	ko04070	ko04626
CL4841.Contig4_All	ko04016	ko04070	ko04626
CL485.Contig2_All	ko00053	ko00460	ko00500	ko00940	ko01100	ko01110	ko04141	ko04626
CL485.Contig4_All	ko00053	ko00460	ko00500	ko00940	ko01100	ko01110	ko04141	ko04626
CL4856.Contig1_All	ko00520	ko01100
CL4856.Contig2_All	ko00520	ko01100
CL4856.Contig3_All	ko00520	ko01100
CL4856.Contig4_All	ko00520	ko01100
CL4856.Contig5_All	ko00520	ko01100
CL4864.Contig5_All	ko00071	ko00592	ko01040	ko01100	ko01110	ko01212	ko04146
CL4868.Contig4_All	ko00010	ko00230	ko00620	ko01100	ko01110	ko01200	ko01230
CL4868.Contig5_All	ko00010	ko00230	ko00620	ko01100	ko01110	ko01200	ko01230
CL4885.Contig3_All	ko03040
CL4887.Contig2_All	ko04626
CL4890.Contig2_All	ko03440	ko03450
CL4890.Contig3_All	ko03440	ko03450
CL4891.Contig1_All	ko00010	ko00051	ko00562	ko00710	ko01100	ko01110	ko01200	ko01230	ko04144
CL4891.Contig2_All	ko00010	ko00051	ko00562	ko00710	ko01100	ko01110	ko01200	ko01230	ko04144
CL4895.Contig1_All	ko04075
CL4895.Contig2_All	ko04075
CL4896.Contig3_All	ko00010	ko00030	ko00051	ko00710	ko01100	ko01110	ko01200	ko01230
CL49.Contig5_All	ko00904	ko00941	ko01100	ko01110
CL4908.Contig2_All	ko03013	ko04144
CL4908.Contig3_All	ko03013	ko04144
CL4909.Contig2_All	ko00630	ko00710	ko01100	ko01200
CL4909.Contig3_All	ko00630	ko00710	ko01100	ko01200
CL4928.Contig1_All	ko00240	ko00450	ko01100
CL4939.Contig3_All	ko00220	ko00250	ko00270	ko00330	ko00350	ko00360	ko00400	ko00710	ko00950	ko00960	ko01100	ko01110	ko01200	ko01210	ko01230
CL4943.Contig3_All	ko00561	ko01100	ko03013	ko03015	ko03018	ko04120	ko04141
CL4943.Contig5_All	ko00561	ko01100	ko03013	ko03015	ko03018	ko04120	ko04141
CL4944.Contig2_All	ko03010
CL4955.Contig7_All	ko03040
CL4957.Contig3_All	ko03050
CL4963.Contig10_All	ko00260	ko01100	ko01110	ko01230	ko04144
CL4971.Contig1_All	ko04016
CL4971.Contig2_All	ko04016
CL4985.Contig1_All	ko00020	ko00270	ko00620	ko00630	ko00710	ko01100	ko01110	ko01200
CL4994.Contig3_All	ko00310
CL4995.Contig1_All	ko00909	ko01110
CL4997.Contig1_All	ko04144
CL4997.Contig2_All	ko04144
CL5009.Contig2_All	ko04626
CL5010.Contig3_All	ko00040	ko00052	ko00053	ko00520	ko01100	ko04144
CL5010.Contig4_All	ko00040	ko00052	ko00053	ko00520	ko01100	ko04144
CL5012.Contig11_All	ko00500	ko01100
CL5017.Contig1_All	ko00900	ko01100	ko01110
CL503.Contig3_All	ko00970
CL5043.Contig1_All	ko00790	ko01100	ko04122
CL5043.Contig3_All	ko00790	ko01100	ko04122
CL5043.Contig5_All	ko00790	ko01100	ko04122
CL5046.Contig1_All	ko03010
CL5046.Contig2_All	ko03010
CL5046.Contig3_All	ko03010
CL5053.Contig1_All	ko00740	ko01100	ko01110
CL5057.Contig2_All	ko00904	ko01110
CL5059.Contig2_All	ko00520	ko01100
CL5059.Contig4_All	ko00520	ko01100
CL5059.Contig6_All	ko00520	ko01100
CL5061.Contig1_All	ko03430
CL5061.Contig2_All	ko03430
CL5062.Contig1_All	ko00020	ko00190	ko01100	ko01110	ko01200
CL5062.Contig2_All	ko00020	ko00190	ko01100	ko01110	ko01200
CL5090.Contig4_All	ko03022
CL5090.Contig8_All	ko03022
CL5101.Contig3_All	ko00072	ko00280	ko00650	ko01100	ko04146
CL5101.Contig4_All	ko00072	ko00280	ko00650	ko01100	ko04146
CL5104.Contig1_All	ko00010	ko00051	ko00100	ko00561	ko00562	ko00564	ko00565	ko00590	ko00591	ko00592	ko00710	ko01100	ko01110	ko01200	ko01230
CL5110.Contig2_All	ko04075
CL5125.Contig1_All	ko03040
CL5125.Contig2_All	ko03040
CL5147.Contig2_All	ko03013
CL5147.Contig3_All	ko03013
CL5147.Contig4_All	ko03013
CL5151.Contig1_All	ko03013
CL5164.Contig2_All	ko03008	ko03430	ko04626
CL5164.Contig3_All	ko03008	ko03430	ko04626
CL5166.Contig1_All	ko04075
CL5166.Contig2_All	ko04075
CL5171.Contig7_All	ko00970
CL5188.Contig2_All	ko00860	ko01100	ko01110
CL5204.Contig1_All	ko02010
CL5206.Contig3_All	ko03040
CL5208.Contig4_All	ko00460	ko00500	ko00940	ko01100	ko01110
CL5234.Contig1_All	ko04626
CL5252.Contig2_All	ko03440
CL5258.Contig2_All	ko03015	ko04075
CL5279.Contig2_All	ko03018	ko04144
CL528.Contig1_All	ko00564	ko00565	ko01100	ko01110	ko04144
CL5289.Contig1_All	ko03040
CL5293.Contig1_All	ko03008
CL5293.Contig3_All	ko03008
CL5307.Contig1_All	ko00240	ko00250	ko01100
CL5320.Contig2_All	ko04075
CL5320.Contig3_All	ko00563	ko01100
CL5320.Contig4_All	ko00563	ko01100
CL5330.Contig1_All	ko00670	ko01100	ko01200
CL534.Contig3_All	ko00400	ko01100	ko01110	ko01230
CL5347.Contig1_All	ko04016	ko04141
CL5357.Contig1_All	ko00010	ko00030	ko00051	ko00052	ko01100	ko01110	ko01200	ko01230	ko03018
CL5376.Contig4_All	ko00500	ko01100
CL538.Contig2_All	ko00500
CL5384.Contig1_All	ko00906	ko01100	ko01110
CL5398.Contig1_All	ko00670	ko01100
CL54.Contig1_All	ko03013
CL54.Contig3_All	ko03013
CL54.Contig4_All	ko03013	ko04141
CL543.Contig1_All	ko00740	ko01100	ko01110
CL543.Contig7_All	ko00740	ko01100	ko01110
CL543.Contig9_All	ko00740	ko01100	ko01110
CL5441.Contig2_All	ko00460	ko00500	ko00940	ko01100	ko01110
CL5447.Contig1_All	ko00010	ko01100	ko01110
CL5459.Contig2_All	ko03040
CL5462.Contig1_All	ko03040
CL5476.Contig1_All	ko00561	ko01100	ko03013	ko03015	ko03018	ko04120	ko04141
CL5487.Contig5_All	ko00195	ko01100
CL55.Contig26_All	ko00040	ko00052	ko00053	ko00520	ko01100	ko03013	ko03015	ko03040	ko04146
CL55.Contig2_All	ko04144
CL5508.Contig1_All	ko00500	ko01100
CL5515.Contig7_All	ko00040	ko00051	ko00052	ko00053	ko00561	ko01100
CL5515.Contig8_All	ko00040	ko00051	ko00052	ko00053	ko00561	ko01100
CL552.Contig3_All	ko03040
CL552.Contig6_All	ko03040
CL552.Contig7_All	ko03040
CL5529.Contig5_All	ko00260	ko00630	ko01100	ko01110	ko01200	ko01230
CL5532.Contig3_All	ko04016
CL5570.Contig2_All	ko04120
CL5572.Contig2_All	ko04075
CL5580.Contig1_All	ko00430	ko01100
CL5580.Contig2_All	ko00430	ko01100
CL5580.Contig3_All	ko00430	ko01100
CL5586.Contig1_All	ko00052	ko00500	ko01100
CL5586.Contig2_All	ko00052	ko00500	ko01100
CL5588.Contig1_All	ko00790	ko01100
CL5588.Contig2_All	ko00790	ko01100
CL559.Contig3_All	ko00903	ko00945	ko01100	ko01110
CL559.Contig8_All	ko00903	ko00945	ko01100	ko01110
CL559.Contig9_All	ko00903	ko00945	ko01100	ko01110
CL5590.Contig1_All	ko03013
CL5597.Contig3_All	ko00750	ko01100
CL5602.Contig2_All	ko00960	ko01100	ko01110
CL5633.Contig1_All	ko04141
CL5633.Contig2_All	ko04141
CL5636.Contig1_All	ko04075
CL5644.Contig2_All	ko03010
CL5648.Contig2_All	ko00620
CL5654.Contig1_All	ko00400	ko01100	ko01110	ko01230
CL5654.Contig2_All	ko00400	ko01100	ko01110	ko01230
CL5662.Contig1_All	ko00591	ko00592	ko01100	ko01110
CL5662.Contig4_All	ko00591	ko00592	ko01100	ko01110
CL5683.Contig1_All	ko00510	ko01100	ko04141
CL5701.Contig1_All	ko00010	ko00030	ko00051	ko00710	ko01100	ko01110	ko01200
CL5701.Contig2_All	ko00010	ko00030	ko00051	ko00710	ko01100	ko01110	ko01200
CL5701.Contig3_All	ko00010	ko00030	ko00051	ko00710	ko01100	ko01110	ko01200
CL5710.Contig1_All	ko03050
CL5712.Contig1_All	ko00190	ko01100	ko04145
CL5718.Contig2_All	ko03410
CL5721.Contig3_All	ko03013
CL574.Contig4_All	ko00040	ko00052	ko00053	ko00520	ko01100
CL574.Contig8_All	ko00040	ko00052	ko00053	ko00520	ko01100
CL5740.Contig1_All	ko03015
CL5740.Contig2_All	ko03015
CL5742.Contig2_All	ko00230	ko00240	ko01100	ko03020
CL5742.Contig4_All	ko00230	ko00240	ko01100	ko03020
CL5742.Contig5_All	ko00230	ko00240	ko01100	ko03020
CL575.Contig1_All	ko04141	ko04145
CL5751.Contig1_All	ko02010
CL5756.Contig1_All	ko00220	ko00250	ko00910	ko01100	ko01200
CL5756.Contig2_All	ko00220	ko00250	ko00910	ko01100	ko01200
CL5756.Contig3_All	ko00220	ko00250	ko00910	ko01100	ko01200
CL5761.Contig2_All	ko03008
CL5770.Contig1_All	ko00196
CL5770.Contig2_All	ko00196
CL5770.Contig3_All	ko00196
CL5771.Contig4_All	ko00230	ko00730	ko01100	ko01110
CL5777.Contig8_All	ko04141
CL5779.Contig5_All	ko00650
CL5788.Contig2_All	ko00906	ko01100	ko01110
CL5804.Contig1_All	ko00040
CL5812.Contig3_All	ko04626
CL5821.Contig3_All	ko00510	ko01100	ko02010	ko04141
CL5840.Contig1_All	ko00100	ko01100	ko01110
CL5841.Contig1_All	ko04016	ko04075
CL5847.Contig1_All	ko00531	ko01100
CL5847.Contig2_All	ko00531	ko01100
CL585.Contig4_All	ko00010	ko00071	ko00350	ko00592	ko01100	ko01110
CL585.Contig5_All	ko00010	ko00071	ko00350	ko00592	ko01100	ko01110
CL585.Contig6_All	ko00010	ko00071	ko00350	ko00592	ko01100	ko01110
CL585.Contig7_All	ko00010	ko00071	ko00350	ko00592	ko01100	ko01110
CL585.Contig9_All	ko00010	ko00071	ko00350	ko00592	ko01100	ko01110
CL5860.Contig1_All	ko00220	ko00250	ko00270	ko00330	ko00350	ko00360	ko00400	ko00710	ko00950	ko00960	ko01100	ko01110	ko01200	ko01210	ko01230
CL5866.Contig3_All	ko03008	ko03018
CL588.Contig7_All	ko03013
CL5880.Contig6_All	ko04144
CL5883.Contig2_All	ko04075
CL5883.Contig3_All	ko04075
CL5883.Contig6_All	ko04075
CL5887.Contig1_All	ko00061	ko00620	ko00640	ko01100	ko01110	ko01200	ko01212
CL5928.Contig3_All	ko00520	ko01100
CL5928.Contig4_All	ko00520	ko01100
CL5932.Contig1_All	ko00230	ko00240	ko00760	ko01100	ko01110
CL5932.Contig2_All	ko00230	ko00240	ko00760	ko01100	ko01110
CL5946.Contig1_All	ko03040
CL5950.Contig2_All	ko04075
CL596.Contig2_All	ko03013	ko03015	ko03040
CL596.Contig9_All	ko03013	ko03015	ko03040
CL5961.Contig2_All	ko00040	ko00053	ko00520	ko01100
CL5971.Contig1_All	ko03040
CL5974.Contig1_All	ko00040	ko01100
CL6009.Contig1_All	ko00130	ko01100	ko01110
CL601.Contig11_All	ko00940	ko01100	ko01110
CL601.Contig12_All	ko00940	ko01100	ko01110
CL601.Contig16_All	ko00940	ko01100	ko01110
CL601.Contig26_All	ko00940	ko01100	ko01110
CL601.Contig31_All	ko00940	ko01100	ko01110
CL601.Contig36_All	ko00940	ko01100	ko01110
CL601.Contig38_All	ko00940	ko01100	ko01110
CL601.Contig43_All	ko00940	ko01100	ko01110
CL601.Contig56_All	ko00940	ko01100	ko01110
CL601.Contig58_All	ko00940	ko01100	ko01110
CL601.Contig6_All	ko00940	ko01100	ko01110
CL6030.Contig1_All	ko00270	ko00920	ko01100	ko01110	ko01200	ko01230
CL6030.Contig3_All	ko00270	ko00920	ko01100	ko01110	ko01200	ko01230
CL6030.Contig4_All	ko00270	ko00920	ko01100	ko01110	ko01200	ko01230
CL6030.Contig5_All	ko00270	ko00920	ko01100	ko01110	ko01200	ko01230
CL6039.Contig1_All	ko03008
CL6039.Contig2_All	ko03008
CL6043.Contig4_All	ko00230	ko01100
CL6043.Contig6_All	ko00230	ko01100
CL6043.Contig7_All	ko00230	ko01100
CL605.Contig10_All	ko04626
CL605.Contig8_All	ko04626
CL6051.Contig1_All	ko03013
CL6051.Contig2_All	ko03013
CL6055.Contig4_All	ko00230	ko00240	ko01100	ko03020
CL6082.Contig1_All	ko00130	ko00260	ko00350	ko00360	ko00630	ko00960	ko01100	ko01110	ko01200
CL6082.Contig3_All	ko00130	ko00260	ko00350	ko00360	ko00630	ko00960	ko01100	ko01110	ko01200
CL6092.Contig1_All	ko03040	ko04141	ko04144
CL6092.Contig2_All	ko03040	ko04141	ko04144
CL6092.Contig3_All	ko03040	ko04141	ko04144
CL6092.Contig4_All	ko03040	ko04141	ko04144
CL6092.Contig5_All	ko03040	ko04141	ko04144
CL6092.Contig6_All	ko03040	ko04141	ko04144
CL6092.Contig7_All	ko03040	ko04141	ko04144
CL6092.Contig9_All	ko03040	ko04141	ko04144
CL6096.Contig1_All	ko00940	ko01100	ko01110
CL6096.Contig7_All	ko00940	ko01100	ko01110
CL6097.Contig2_All	ko04016
CL61.Contig10_All	ko00500	ko01100
CL61.Contig19_All	ko00500	ko01100
CL610.Contig1_All	ko04016	ko04626
CL6100.Contig6_All	ko04626
CL6100.Contig7_All	ko04626
CL6101.Contig2_All	ko03010
CL6110.Contig4_All	ko04016	ko04075
CL6130.Contig2_All	ko02010
CL6138.Contig1_All	ko03040
CL6138.Contig2_All	ko03040
CL6138.Contig6_All	ko03040
CL6138.Contig7_All	ko03040
CL6152.Contig1_All	ko00010	ko00562	ko01100
CL6155.Contig1_All	ko00051	ko00520	ko01100	ko01110
CL6159.Contig1_All	ko00902	ko01110
CL6163.Contig1_All	ko00592	ko01100	ko01110
CL6167.Contig1_All	ko00750	ko01100
CL6167.Contig2_All	ko00750	ko01100
CL6171.Contig1_All	ko00061	ko00780	ko01040	ko01100	ko01212
CL6171.Contig2_All	ko00061	ko00780	ko01040	ko01100	ko01212
CL6171.Contig3_All	ko00061	ko00780	ko01040	ko01100	ko01212
CL6171.Contig4_All	ko00061	ko00780	ko01040	ko01100	ko01212
CL6176.Contig2_All	ko00230	ko00240	ko00760	ko01100	ko01110
[truncated: 2,323 more rows]
[truncated: 1 more columns]

## Sheet: Group III.DEseq2_Method.Ge
Table S5-3 DEGs for KEGG annotation in Group III
Unigene	KEGG pathway
CL10007.Contig3_All	ko04144
CL10010.Contig6_All	ko00563	ko01100
CL10028.Contig1_All	ko00563	ko01100
CL10034.Contig1_All	ko04075
CL10034.Contig2_All	ko04075
CL10057.Contig2_All	ko04016	ko04626
CL10063.Contig1_All	ko00500	ko01100	ko01110
CL10063.Contig2_All	ko00500	ko01100	ko01110
CL10068.Contig4_All	ko00040	ko01100
CL10074.Contig1_All	ko03060
CL10075.Contig2_All	ko00562	ko01100
CL10085.Contig1_All	ko00600	ko01100
CL10085.Contig2_All	ko00600	ko01100
CL10092.Contig1_All	ko00903	ko00943	ko00945	ko01100	ko01110
CL10095.Contig1_All	ko00073
CL10096.Contig1_All	ko00906	ko01100	ko01110
CL10101.Contig5_All	ko00480
CL10102.Contig1_All	ko00130	ko00260	ko00350	ko00360	ko00630	ko00960	ko01100	ko01110	ko01200
CL10102.Contig3_All	ko00130	ko00260	ko00350	ko00360	ko00630	ko00960	ko01100	ko01110	ko01200
CL10107.Contig1_All	ko03440	ko03450
CL10107.Contig2_All	ko03440	ko03450
CL1011.Contig12_All	ko03013
CL1012.Contig1_All	ko00564	ko01100
CL1012.Contig2_All	ko00564	ko01100
CL1012.Contig3_All	ko00564	ko01100
CL10129.Contig1_All	ko00563	ko01100
CL10132.Contig1_All	ko03440
CL10135.Contig2_All	ko00564
CL1014.Contig2_All	ko03013
CL10142.Contig1_All	ko01100
CL10142.Contig2_All	ko01100
CL10142.Contig3_All	ko01100
CL10147.Contig1_All	ko00280	ko00410	ko00640	ko01100	ko01200
CL10147.Contig2_All	ko00280	ko00410	ko00640	ko01100	ko01200
CL10147.Contig3_All	ko00280	ko00410	ko00640	ko01100	ko01200
CL10154.Contig1_All	ko00190	ko01100	ko04145
CL10154.Contig2_All	ko00190	ko01100	ko04145
CL10157.Contig1_All	ko00030	ko00500
CL10157.Contig3_All	ko00030	ko00500
CL10158.Contig2_All	ko00562	ko01100	ko04070
CL10161.Contig1_All	ko00500	ko01100
CL10174.Contig1_All	ko04120
CL10174.Contig2_All	ko04120
CL1019.Contig3_All	ko03013
CL10192.Contig1_All	ko00053	ko00480	ko00561	ko00564	ko01100	ko01110
CL10200.Contig5_All	ko00500	ko01100
CL10200.Contig8_All	ko00500	ko01100
CL10203.Contig2_All	ko00592	ko01100	ko01110
CL10203.Contig3_All	ko00592	ko01100	ko01110
CL10204.Contig1_All	ko00906	ko01100	ko01110
CL10204.Contig3_All	ko00906	ko01100	ko01110
CL10210.Contig2_All	ko00100	ko00909	ko01100	ko01110
CL10215.Contig4_All	ko00380	ko00966	ko01110	ko01210
CL10216.Contig1_All	ko03010
CL10252.Contig1_All	ko00760	ko01100	ko02010	ko03040
CL10270.Contig6_All	ko03018	ko03040
CL10274.Contig2_All	ko00020	ko00620	ko01100	ko01110	ko01200
CL10274.Contig3_All	ko00020	ko00620	ko01100	ko01110	ko01200
CL10274.Contig5_All	ko00020	ko00620	ko01100	ko01110	ko01200
CL10284.Contig1_All	ko00230	ko00240	ko00510	ko01100	ko03020	ko04141
CL10299.Contig1_All	ko03040
CL10299.Contig2_All	ko03040
CL103.Contig1_All	ko00561	ko01100
CL103.Contig2_All	ko00561	ko01100
CL10304.Contig1_All	ko00195
CL10309.Contig1_All	ko04141
CL1031.Contig1_All	ko04075
CL1031.Contig4_All	ko04075
CL10315.Contig1_All	ko00240
CL10351.Contig1_All	ko00100	ko01110
CL10351.Contig2_All	ko00100	ko01110
CL1036.Contig1_All	ko00630	ko01100	ko01110	ko01200	ko04146
CL10366.Contig1_All	ko00630	ko00710	ko01100	ko01200
CL10366.Contig2_All	ko00630	ko00710	ko01100	ko01200
CL10366.Contig3_All	ko00630	ko00710	ko01100	ko01200
CL10368.Contig3_All	ko04122
CL1037.Contig3_All	ko00500	ko01100	ko01110
CL10370.Contig1_All	ko04120
CL10370.Contig3_All	ko04120
CL10378.Contig2_All	ko00860	ko01110
CL1038.Contig1_All	ko00040	ko01100
CL1038.Contig4_All	ko00040	ko01100
CL1038.Contig5_All	ko00040	ko01100
CL10401.Contig2_All	ko00230	ko00240	ko01100	ko03020
CL10417.Contig1_All	ko00230	ko00240	ko01100	ko03022	ko03030	ko03410	ko03420
CL10423.Contig1_All	ko00600	ko01100
CL10423.Contig2_All	ko00600	ko01100
CL10425.Contig1_All	ko00230	ko00240	ko01100	ko03020
CL10427.Contig2_All	ko00220	ko00250	ko00270	ko00330	ko00350	ko00360	ko00400	ko00710	ko00950	ko00960	ko01100	ko01110	ko01200	ko01210	ko01230
CL10437.Contig1_All	ko02010	ko03022
CL10437.Contig2_All	ko02010
CL10446.Contig2_All	ko04075
CL10453.Contig2_All	ko04141
CL10453.Contig3_All	ko04141
CL10464.Contig2_All	ko00940	ko01100	ko01110
CL10464.Contig3_All	ko00940	ko01100	ko01110
CL10466.Contig3_All	ko03040
CL10468.Contig2_All	ko03060	ko04141
CL10468.Contig3_All	ko03060	ko04141
CL10471.Contig1_All	ko00909	ko01100	ko01110
CL10471.Contig2_All	ko00909	ko01100	ko01110
CL1049.Contig3_All	ko03010
CL10490.Contig1_All	ko00562	ko01100	ko04070
CL10490.Contig2_All	ko00562	ko01100	ko04070
CL10496.Contig1_All	ko03010
CL10498.Contig1_All	ko00500	ko01100
CL10498.Contig2_All	ko00500	ko01100
CL1050.Contig1_All	ko00740	ko01100	ko01110
CL1050.Contig2_All	ko00740	ko01100	ko01110
CL10502.Contig1_All	ko00190	ko01100
CL10502.Contig2_All	ko00190	ko01100
CL10515.Contig1_All	ko00620	ko00710	ko01100	ko01200
CL10515.Contig4_All	ko00620	ko00710	ko01100	ko01200
CL10515.Contig5_All	ko00620	ko00710	ko01100	ko01200
CL10521.Contig1_All	ko00010	ko00030	ko00051	ko00052	ko00190	ko01100	ko01110	ko01200	ko01230	ko03018
CL10521.Contig2_All	ko00010	ko00030	ko00051	ko00052	ko00190	ko01100	ko01110	ko01200	ko01230	ko03018
CL10541.Contig1_All	ko00500
CL10541.Contig2_All	ko00500
CL10545.Contig1_All	ko00030	ko01100	ko01110	ko01200
CL10545.Contig2_All	ko00030	ko01100	ko01110	ko01200
CL10545.Contig3_All	ko00030	ko01100	ko01110	ko01200
CL10550.Contig1_All	ko01100
CL10550.Contig2_All	ko01100
CL1056.Contig1_All	ko00190	ko03040
CL10561.Contig1_All	ko04075
CL10582.Contig2_All	ko03040
CL10582.Contig4_All	ko03040
CL10597.Contig3_All	ko00010	ko00071	ko00350	ko00592	ko01100	ko01110
CL10610.Contig1_All	ko00270	ko00280	ko00290	ko00770	ko01100	ko01110	ko01210	ko01230
CL10613.Contig1_All	ko03015
CL10613.Contig2_All	ko03015
CL10616.Contig2_All	ko00380	ko01100
CL10616.Contig3_All	ko00380	ko00903	ko00945	ko01100	ko01110
CL10620.Contig1_All	ko01100
CL10620.Contig2_All	ko01100
CL10622.Contig2_All	ko00480
CL10623.Contig1_All	ko03008	ko03018
CL10623.Contig4_All	ko03008	ko03018
CL10628.Contig2_All	ko03013
CL10646.Contig1_All	ko00240	ko01100
CL10646.Contig3_All	ko00240	ko01100
CL10659.Contig1_All	ko00900
CL10659.Contig2_All	ko00900
CL10663.Contig1_All	ko00531	ko01100
CL10663.Contig2_All	ko00531	ko01100
CL10664.Contig1_All	ko00500	ko01100
CL10668.Contig1_All	ko04141
CL10679.Contig1_All	ko00330	ko00360	ko00380
CL1068.Contig5_All	ko01100
CL10719.Contig1_All	ko01100
CL10722.Contig1_All	ko00240	ko00670	ko00790	ko01100
CL10722.Contig2_All	ko00240	ko00670	ko00790	ko01100
CL10723.Contig3_All	ko03010
CL10725.Contig1_All	ko04144
CL10732.Contig1_All	ko03018
CL10732.Contig2_All	ko03018
CL10747.Contig1_All	ko00310
CL10747.Contig2_All	ko00310
CL10747.Contig3_All	ko00310
CL10747.Contig4_All	ko00310
CL1075.Contig1_All	ko00230	ko00240	ko01100	ko02010	ko03020
CL10752.Contig1_All	ko03010
CL10755.Contig1_All	ko03015
CL10755.Contig2_All	ko03015
CL10755.Contig3_All	ko03015
CL10762.Contig1_All	ko00230	ko01100
CL10762.Contig2_All	ko00230	ko01100
CL10769.Contig2_All	ko00240	ko00450
CL10769.Contig3_All	ko00240	ko00450
CL1077.Contig3_All	ko00480	ko01100
CL10794.Contig2_All	ko00564	ko01100
CL10817.Contig1_All	ko00380	ko00590	ko00591	ko01100
CL10817.Contig2_All	ko00380	ko00590	ko00591	ko01100
CL10817.Contig3_All	ko00380	ko00590	ko00591	ko01100
CL10819.Contig1_All	ko03013
CL10819.Contig3_All	ko03013
CL10819.Contig4_All	ko03013
CL10826.Contig2_All	ko00520	ko00940	ko01100	ko01110	ko03050	ko04016	ko04144
CL10835.Contig2_All	ko00940
CL10848.Contig2_All	ko03008
CL10850.Contig1_All	ko00941	ko00944	ko01100	ko01110
CL10851.Contig1_All	ko00790
CL10851.Contig2_All	ko00790
CL10851.Contig3_All	ko00790
CL10857.Contig2_All	ko00190	ko01100	ko04145
CL10857.Contig3_All	ko00190	ko01100	ko04145
CL10857.Contig4_All	ko00190	ko01100	ko04145
CL10863.Contig1_All	ko00561	ko00901	ko01110
CL10863.Contig2_All	ko00561	ko00901	ko01110
CL10866.Contig2_All	ko00010	ko00030	ko00500	ko00520	ko01100	ko01110	ko01200
CL10867.Contig1_All	ko00600	ko01100
CL10867.Contig2_All	ko00600	ko01100
CL10873.Contig1_All	ko04141
CL10877.Contig1_All	ko00500	ko04016	ko04075
CL10877.Contig2_All	ko00500	ko04016	ko04075
CL10881.Contig34_All	ko00260	ko00290	ko01100	ko01110	ko01200	ko01230
CL1089.Contig2_All	ko02010
CL10903.Contig2_All	ko03010
CL10908.Contig1_All	ko00052	ko00511	ko00531	ko00600	ko00604	ko01100
CL10926.Contig4_All	ko00760	ko01100	ko04144
CL10926.Contig5_All	ko00230	ko00240	ko01100	ko03020
CL10929.Contig1_All	ko00562	ko00564	ko00565	ko01100	ko01110
CL10929.Contig2_All	ko00562	ko00564	ko00565	ko01100	ko01110
CL10939.Contig1_All	ko00053	ko01100
CL10939.Contig2_All	ko00053	ko01100
CL1095.Contig1_All	ko00906
CL1095.Contig2_All	ko00906
CL10957.Contig1_All	ko00910
CL10962.Contig1_All	ko00310
CL10962.Contig2_All	ko00310
CL10971.Contig2_All	ko00564	ko00565	ko01100	ko01110	ko04144
CL10978.Contig2_All	ko00260	ko01100	ko01110	ko01230	ko02010
CL10987.Contig1_All	ko04626
CL10996.Contig2_All	ko04626
CL10998.Contig1_All	ko00620	ko00710	ko01100	ko01200
CL10998.Contig2_All	ko00620	ko00710	ko01100	ko01200
CL11010.Contig1_All	ko03010
CL11012.Contig1_All	ko00511	ko00600	ko01100
CL11012.Contig2_All	ko00511	ko00600	ko01100
CL11014.Contig1_All	ko00052
CL11014.Contig2_All	ko00052
CL11014.Contig3_All	ko00052
CL11025.Contig1_All	ko00906	ko01100	ko01110
CL11025.Contig2_All	ko00380	ko00906	ko01100	ko01110
CL11025.Contig4_All	ko00380	ko00906	ko01100	ko01110
CL11041.Contig2_All	ko00230	ko00240	ko01100	ko03020
CL11041.Contig3_All	ko00230	ko00240	ko01100	ko03020
CL11043.Contig4_All	ko04075
CL11064.Contig1_All	ko00350	ko00360
CL11067.Contig1_All	ko00260	ko00460	ko00630	ko00670	ko01100	ko01110	ko01200	ko01230
CL1108.Contig4_All	ko00040	ko00053	ko00520	ko01100
CL11081.Contig2_All	ko03040
CL11086.Contig1_All	ko00514
CL11086.Contig2_All	ko00514
CL11086.Contig3_All	ko00514
CL11089.Contig1_All	ko04626
CL1109.Contig1_All	ko00514
CL1109.Contig3_All	ko00514
CL11098.Contig1_All	ko04144
CL11098.Contig2_All	ko04144
CL11098.Contig3_All	ko03030	ko03410	ko03420	ko03430
CL11117.Contig2_All	ko03010
CL1112.Contig5_All	ko00053	ko01100	ko01110
CL11129.Contig1_All	ko04016
CL11130.Contig2_All	ko04120
CL11132.Contig1_All	ko00230	ko00240
CL11132.Contig2_All	ko00230	ko00240
CL11142.Contig1_All	ko03430
CL11148.Contig1_All	ko00510	ko01100	ko04141
CL11150.Contig2_All	ko00230	ko00240
CL11158.Contig1_All	ko04120
CL11161.Contig1_All	ko00950	ko01100	ko01110
CL11161.Contig2_All	ko00950	ko01100	ko01110
CL1117.Contig1_All	ko04120	ko04141
CL1117.Contig2_All	ko04120	ko04141
CL1117.Contig3_All	ko04120	ko04141
CL11181.Contig3_All	ko00562	ko04070	ko04145
CL1119.Contig1_All	ko00520	ko01100
CL1119.Contig4_All	ko00520	ko01100
CL1119.Contig7_All	ko00520	ko01100
CL1119.Contig8_All	ko00520	ko01100
CL11191.Contig1_All	ko04130
CL11191.Contig2_All	ko04130
CL11193.Contig1_All	ko03030
CL11193.Contig3_All	ko03030
CL11193.Contig4_All	ko03030
CL11193.Contig5_All	ko03030
CL11199.Contig1_All	ko00230	ko00240	ko01100	ko03030
CL11208.Contig1_All	ko00770	ko01100
CL11225.Contig1_All	ko00760	ko01100	ko03008	ko03013
CL11225.Contig2_All	ko00760	ko01100	ko03008	ko03013
CL11239.Contig2_All	ko04016	ko04626
CL11246.Contig1_All	ko00970	ko04016	ko04626
CL11255.Contig1_All	ko00310
CL1126.Contig6_All	ko00460	ko00500	ko00940	ko01100	ko01110
CL11283.Contig1_All	ko00190	ko01100
CL11283.Contig2_All	ko00190	ko01100
CL11283.Contig3_All	ko00190	ko01100
CL1129.Contig1_All	ko03010
CL11291.Contig1_All	ko00941	ko00944	ko01100	ko01110
CL11291.Contig2_All	ko00941	ko00944	ko01100	ko01110
CL11291.Contig3_All	ko00941	ko00944	ko01100	ko01110
CL11297.Contig2_All	ko00280	ko01100
CL11299.Contig1_All	ko00510	ko01100	ko04141
CL11299.Contig2_All	ko00510	ko01100	ko04141
CL1130.Contig1_All	ko03015
CL11300.Contig2_All	ko04145
CL11306.Contig1_All	ko04141
CL11306.Contig2_All	ko04141
CL1131.Contig12_All	ko00511
CL1131.Contig16_All	ko00511
CL1131.Contig17_All	ko00511
CL11313.Contig1_All	ko00590	ko00591	ko01100
CL11313.Contig2_All	ko00590	ko00591	ko01100
CL11313.Contig3_All	ko00590	ko00591	ko01100
CL11319.Contig1_All	ko03030
CL11323.Contig1_All	ko00052
CL11323.Contig2_All	ko00052
CL11323.Contig3_All	ko00052
CL11323.Contig4_All	ko00052
CL11323.Contig5_All	ko00052
CL11323.Contig6_All	ko00052
CL11323.Contig7_All	ko00052
CL11323.Contig8_All	ko00052
CL11336.Contig1_All	ko03010
CL1134.Contig9_All	ko04141
CL11367.Contig1_All	ko00970	ko01100
CL11372.Contig1_All	ko00906
CL11372.Contig2_All	ko00906
CL11383.Contig1_All	ko00970
CL11383.Contig2_All	ko00970
CL11388.Contig1_All	ko03010
CL11404.Contig3_All	ko00910
CL11404.Contig4_All	ko00910
CL11412.Contig1_All	ko04075	ko04712
CL11422.Contig2_All	ko00010	ko00030	ko00051	ko00710	ko01100	ko01110	ko01200
CL11423.Contig1_All	ko04146
CL11424.Contig2_All	ko00500	ko01100
CL11431.Contig1_All	ko03008	ko03013	ko04144
CL11431.Contig2_All	ko00760	ko01100	ko03008	ko03013
CL11437.Contig1_All	ko00380	ko00590	ko00591	ko00903	ko00945	ko01100	ko01110
CL11437.Contig2_All	ko00380	ko01100
CL11446.Contig2_All	ko03040
CL11449.Contig2_All	ko00240	ko00760
CL11452.Contig1_All	ko00220	ko00250	ko00630	ko00910	ko01100	ko01230
CL11457.Contig2_All	ko04075	ko04712
CL11459.Contig1_All	ko04120
CL1149.Contig1_All	ko00750	ko01100
CL1149.Contig2_All	ko00750	ko01100
CL11493.Contig1_All	ko00230	ko00240	ko00310	ko00940	ko01100	ko01110	ko03020
CL11493.Contig2_All	ko00310	ko00940	ko01100	ko01110
CL115.Contig2_All	ko03040
CL1150.Contig1_All	ko00520	ko01100	ko04016
CL1150.Contig2_All	ko00520	ko01100	ko04016
CL1150.Contig3_All	ko00440	ko00564	ko01100
CL11505.Contig2_All	ko03010
CL11508.Contig1_All	ko00514
CL11508.Contig2_All	ko00514
CL11513.Contig2_All	ko00531	ko01100
CL11519.Contig2_All	ko04144
CL11542.Contig1_All	ko00906	ko01100	ko01110
CL11542.Contig2_All	ko00906	ko01100	ko01110
CL11548.Contig3_All	ko00562	ko01100	ko04070	ko04626
CL11554.Contig1_All	ko00250	ko00260	ko00630	ko01100	ko01110	ko01200	ko04146
CL11554.Contig2_All	ko00250	ko00260	ko00630	ko01100	ko01110	ko01200	ko04146
CL11585.Contig1_All	ko03008
CL11585.Contig2_All	ko03008
CL11585.Contig3_All	ko03008
CL11589.Contig1_All	ko02010
CL11589.Contig2_All	ko02010
CL11594.Contig3_All	ko03013	ko03040
CL1162.Contig3_All	ko03010	ko04016	ko04626
CL1162.Contig6_All	ko03010	ko04016	ko04626
CL11625.Contig1_All	ko00190	ko01100	ko04145
CL1163.Contig1_All	ko04712
CL1163.Contig2_All	ko04712
CL1163.Contig3_All	ko04712
CL11634.Contig1_All	ko00230	ko00920	ko01100
CL11640.Contig4_All	ko03022
CL11640.Contig5_All	ko03022
CL11640.Contig6_All	ko03022
CL1165.Contig1_All	ko00195	ko01100
CL1165.Contig2_All	ko00195	ko01100
CL11668.Contig4_All	ko03015
CL11679.Contig1_All	ko00510	ko01100	ko04141
CL11679.Contig2_All	ko00510	ko01100	ko04141
CL1168.Contig3_All	ko03040	ko04075
CL11686.Contig5_All	ko00051
CL11691.Contig1_All	ko03013
CL11691.Contig2_All	ko03013
CL11692.Contig3_All	ko03040
CL11695.Contig2_All	ko00941	ko01100	ko01110
CL11698.Contig1_All	ko04075
CL11713.Contig13_All	ko04141
CL11713.Contig20_All	ko04141
CL11713.Contig21_All	ko03440
CL11713.Contig8_All	ko03440
CL1172.Contig1_All	ko00053	ko01100
CL1172.Contig3_All	ko00053	ko01100
CL1172.Contig4_All	ko00053	ko01100
CL1172.Contig5_All	ko00053	ko01100
CL1172.Contig6_All	ko00053	ko01100
CL1172.Contig7_All	ko00053	ko01100
CL11724.Contig2_All	ko04075
CL11778.Contig1_All	ko04626
CL11778.Contig3_All	ko04626
CL1179.Contig2_All	ko00270	ko01100	ko01110	ko01230
CL1179.Contig5_All	ko00270	ko01100	ko01110	ko01230
CL11790.Contig1_All	ko00520
CL11790.Contig2_All	ko00520
CL11791.Contig1_All	ko04075	ko04712
CL11796.Contig1_All	ko03018
CL1180.Contig1_All	ko00562	ko01100	ko04070
CL1180.Contig2_All	ko00562	ko01100	ko04070
CL1180.Contig3_All	ko00562	ko01100	ko04070
CL11800.Contig1_All	ko03008
CL11819.Contig1_All	ko00073	ko04146
CL11826.Contig1_All	ko00400	ko01100	ko01110	ko01230
CL11856.Contig1_All	ko02010
CL11856.Contig2_All	ko00040	ko00052	ko00053	ko00280	ko00520	ko01100	ko02010	ko03022
CL11860.Contig3_All	ko00460	ko01110
CL11870.Contig2_All	ko00290	ko00650	ko00660	ko00770	ko01100	ko01110	ko01210	ko01230
CL11871.Contig1_All	ko04075
CL11871.Contig2_All	ko04075
CL11873.Contig1_All	ko03420	ko04120	ko04141
CL11873.Contig2_All	ko03420	ko04120	ko04141
CL11875.Contig1_All	ko03440
CL11880.Contig1_All	ko00561	ko01100	ko03013	ko03015	ko03018
CL11880.Contig2_All	ko00561	ko01100	ko03018
CL11882.Contig1_All	ko04141
CL11882.Contig2_All	ko04141
CL11885.Contig2_All	ko04144
CL11885.Contig3_All	ko04144
CL11893.Contig1_All	ko00100	ko00909	ko01100	ko01110
CL1190.Contig5_All	ko03040
CL11909.Contig1_All	ko00040	ko01100
CL11909.Contig2_All	ko00040	ko01100
CL11909.Contig3_All	ko00040	ko01100
CL11914.Contig1_All	ko00941	ko01110
CL11915.Contig1_All	ko03050
CL11918.Contig3_All	ko04144
CL11918.Contig4_All	ko04144
CL1194.Contig1_All	ko00240	ko00450
CL1194.Contig2_All	ko00240	ko00450
CL11944.Contig2_All	ko00511
CL11949.Contig4_All	ko04144
CL11951.Contig1_All	ko00561	ko01100	ko03013	ko03015	ko03018	ko04120	ko04141
CL11951.Contig2_All	ko00561	ko01100	ko03018	ko04120	ko04141
CL11960.Contig1_All	ko00510	ko01100	ko04141
CL11967.Contig1_All	ko03022
CL11967.Contig2_All	ko03022
CL11967.Contig3_All	ko03022
CL11971.Contig6_All	ko00190	ko00860	ko01100	ko01110
CL11971.Contig7_All	ko00190	ko00860	ko01100	ko01110
CL11980.Contig1_All	ko00190	ko01100
CL11988.Contig3_All	ko03410
CL11989.Contig3_All	ko04120
CL1199.Contig1_All	ko00010	ko00710	ko01100	ko01110	ko01200	ko01230
CL1199.Contig2_All	ko00010	ko00710	ko01100	ko01110	ko01200	ko01230
CL1199.Contig3_All	ko00010	ko00710	ko01100	ko01110	ko01200	ko01230
CL1199.Contig4_All	ko00010	ko00710	ko01100	ko01110	ko01200	ko01230
CL1199.Contig5_All	ko00010	ko00710	ko01100	ko01110	ko01200	ko01230
CL11992.Contig1_All	ko00564
CL11992.Contig2_All	ko00564
CL1200.Contig6_All	ko03040
CL12010.Contig2_All	ko03030
CL12010.Contig3_All	ko03030
CL12010.Contig4_All	ko03030
CL12010.Contig5_All	ko03030
CL12013.Contig1_All	ko03010
CL12015.Contig1_All	ko00564	ko01110
CL12015.Contig2_All	ko00564	ko01110
CL12037.Contig1_All	ko00260	ko01100	ko01110	ko01230
CL12037.Contig2_All	ko00260	ko01100	ko01110	ko01230
CL12038.Contig3_All	ko04144
CL1204.Contig2_All	ko00460	ko00500	ko00940	ko01100	ko01110
CL1204.Contig3_All	ko00460	ko00500	ko00940	ko01100	ko01110
CL1204.Contig4_All	ko00460	ko00500	ko00940	ko01100	ko01110
CL1204.Contig5_All	ko00460	ko00500	ko00940	ko01100	ko01110
CL1204.Contig6_All	ko00460	ko00500	ko00940	ko01100	ko01110
CL1204.Contig7_All	ko00460	ko00500	ko00940	ko01100	ko01110
CL12041.Contig2_All	ko00943	ko01110
CL12041.Contig3_All	ko00943	ko01110
CL12043.Contig1_All	ko00270	ko00280	ko00290	ko00770	ko01100	ko01110	ko01210	ko01230
CL12043.Contig2_All	ko00270	ko00280	ko00290	ko00770	ko01100	ko01110	ko01210	ko01230
CL12052.Contig1_All	ko00630	ko01100	ko01110	ko01200	ko04146
CL12056.Contig1_All	ko00970	ko01100
CL12056.Contig3_All	ko00970	ko01100
CL12056.Contig5_All	ko00970	ko01100
CL12063.Contig1_All	ko04144
CL12063.Contig2_All	ko04144
CL12065.Contig2_All	ko03030	ko03420	ko03430	ko03440
CL12080.Contig1_All	ko00603	ko00604	ko01100
CL12080.Contig3_All	ko00603	ko00604	ko01100
CL12082.Contig1_All	ko04712
CL12082.Contig2_All	ko04712
CL12087.Contig1_All	ko04075
CL12090.Contig1_All	ko00053	ko00562	ko01100	ko01110	ko04070
CL12092.Contig2_All	ko04120
CL12092.Contig3_All	ko04120
CL12094.Contig2_All	ko00904	ko01110
CL12094.Contig3_All	ko00904	ko01110
CL121.Contig2_All	ko00230	ko00240	ko01100	ko03030	ko03410	ko03420	ko03430	ko03440
CL12108.Contig1_All	ko00230	ko00240	ko01100	ko01110	ko03020
CL12108.Contig2_All	ko00230	ko00240	ko00760	ko01100	ko03020
CL12121.Contig1_All	ko00190	ko01100
CL12123.Contig5_All	ko00900
CL12127.Contig1_All	ko03008
CL12130.Contig2_All	ko00730	ko01100	ko04122
CL12130.Contig4_All	ko00730	ko01100	ko04122
CL12145.Contig3_All	ko03008	ko04712
CL12152.Contig1_All	ko00260	ko01100
CL12152.Contig2_All	ko00260	ko01100
CL12159.Contig1_All	ko04120	ko04141
CL12174.Contig1_All	ko03015
CL12174.Contig2_All	ko03015
CL12178.Contig1_All	ko03030	ko03420	ko03430	ko03440
CL12178.Contig2_All	ko03030	ko03420	ko03430	ko03440
CL12178.Contig3_All	ko03030	ko03420	ko03430	ko03440
CL12209.Contig2_All	ko04016
CL12209.Contig3_All	ko04016
CL12220.Contig1_All	ko00520	ko01100
CL12220.Contig2_All	ko00520	ko01100
CL12220.Contig3_All	ko00520	ko01100
CL12220.Contig4_All	ko00520	ko01100
CL1223.Contig1_All	ko03010
CL1223.Contig3_All	ko03010
CL1223.Contig7_All	ko03010
CL12236.Contig1_All	ko00904	ko01100	ko01110
CL12236.Contig2_All	ko00904	ko01100	ko01110
CL12238.Contig1_All	ko03040
CL12239.Contig1_All	ko02010
CL12242.Contig2_All	ko04144
CL12242.Contig3_All	ko04144
CL12248.Contig10_All	ko04120
CL12248.Contig11_All	ko04120
CL12248.Contig12_All	ko04120
CL12248.Contig13_All	ko04120
CL12248.Contig14_All	ko04120
CL12248.Contig7_All	ko04120
CL12248.Contig9_All	ko04120
CL12253.Contig1_All	ko00740	ko01100	ko01110
CL12253.Contig2_All	ko00740	ko01100	ko01110
CL12253.Contig3_All	ko00740	ko01100	ko01110
CL12255.Contig2_All	ko00040	ko01100
CL1226.Contig15_All	ko03010
CL1226.Contig8_All	ko03010
CL12265.Contig1_All	ko00620	ko00710	ko01100	ko01200
CL12265.Contig2_All	ko00620	ko00710	ko01100	ko01200
CL12265.Contig4_All	ko00620	ko00710	ko01100	ko01200
CL1227.Contig2_All	ko00052	ko00511	ko00531	ko00600	ko00604	ko01100
CL12271.Contig2_All	ko00100	ko00561	ko00564	ko00565	ko00590	ko00591	ko00592	ko01100	ko01110
CL12279.Contig1_All	ko04122
CL12298.Contig1_All	ko00480
CL12298.Contig2_All	ko00480
CL12299.Contig1_All	ko00010	ko00030	ko00051	ko00052	ko01100	ko01110	ko01200	ko01230	ko03018
CL12299.Contig2_All	ko00010	ko00030	ko00051	ko00052	ko01100	ko01110	ko01200	ko01230	ko03018
CL12305.Contig1_All	ko04712
CL12305.Contig2_All	ko04712
CL12314.Contig1_All	ko03040
CL12316.Contig1_All	ko00310
CL12321.Contig4_All	ko04626
CL12328.Contig2_All	ko00230	ko00240	ko01100	ko03020
CL12328.Contig4_All	ko00230	ko00240	ko01100	ko03020
CL12334.Contig1_All	ko04120	ko04141
CL12335.Contig1_All	ko00514	ko00515	ko01100
CL12335.Contig2_All	ko00514	ko00515	ko01100
CL12335.Contig3_All	ko00514	ko00515	ko01100
CL12342.Contig1_All	ko04144
CL12348.Contig2_All	ko00561	ko00564	ko01100	ko01110
CL12348.Contig3_All	ko00561	ko00564	ko01100	ko01110
CL1236.Contig4_All	ko03430
CL12361.Contig1_All	ko00010	ko00020	ko00260	ko00280	ko00620	ko00630	ko00640	ko01100	ko01110	ko01200
CL12361.Contig2_All	ko00010	ko00020	ko00260	ko00280	ko00620	ko00630	ko00640	ko01100	ko01110	ko01200
CL1237.Contig2_All	ko00940	ko01100	ko01110
CL12377.Contig1_All	ko00130	ko01100	ko01110
CL12377.Contig2_All	ko00130	ko01100	ko01110
CL12381.Contig2_All	ko00520	ko01100
CL12385.Contig1_All	ko03013
CL12389.Contig1_All	ko00903	ko00945	ko01100	ko01110
CL12389.Contig2_All	ko00903	ko00945	ko01100	ko01110
CL1241.Contig1_All	ko00460	ko00500	ko00940	ko01100	ko01110
CL1241.Contig3_All	ko00460	ko00500	ko00940	ko01100	ko01110
CL12423.Contig2_All	ko00040	ko01100
CL12425.Contig2_All	ko00860	ko01100	ko01110
CL1243.Contig1_All	ko00240	ko01100
CL12430.Contig1_All	ko00100	ko01100	ko01110
CL12432.Contig19_All	ko03008
CL12432.Contig20_All	ko03008
CL12433.Contig1_All	ko00500	ko01100
CL12433.Contig4_All	ko00500	ko01100
CL12440.Contig2_All	ko00564
CL12440.Contig3_All	ko00564
CL12441.Contig2_All	ko01110
CL12453.Contig1_All	ko03060	ko04141	ko04145
CL12453.Contig2_All	ko03060	ko04141	ko04145
CL12454.Contig1_All	ko03018
CL12457.Contig2_All	ko00062	ko01100	ko01212
CL12460.Contig1_All	ko00040	ko01100
CL12460.Contig2_All	ko00040	ko01100
CL12468.Contig1_All	ko03410
CL12471.Contig2_All	ko00250	ko00520	ko01100
CL12478.Contig1_All	ko00860	ko01100	ko01110
CL12478.Contig2_All	ko00860	ko01100	ko01110
CL12488.Contig2_All	ko04712
CL12488.Contig4_All	ko04712
CL12488.Contig9_All	ko04712
CL12502.Contig2_All	ko04120
CL12505.Contig1_All	ko04144
CL12506.Contig3_All	ko00230
CL12509.Contig1_All	ko04144
CL12509.Contig2_All	ko04144
CL12509.Contig3_All	ko04144
CL12514.Contig2_All	ko00230	ko00240	ko01100	ko03030	ko03410	ko03420	ko03430	ko03440
CL12514.Contig5_All	ko00230	ko00240	ko01100	ko03030	ko03410	ko03420	ko03430	ko03440
CL12531.Contig2_All	ko00230	ko00240	ko00500	ko01100	ko03020
CL12533.Contig2_All	ko00240	ko00760	ko03013
CL12533.Contig7_All	ko00240	ko00760	ko03013
CL12533.Contig8_All	ko00240	ko00760	ko03013
CL12557.Contig2_All	ko00790
CL12557.Contig3_All	ko00790
CL12557.Contig4_All	ko00790
CL12559.Contig1_All	ko03040
CL12582.Contig1_All	ko00561	ko01100	ko03013	ko03015	ko03018	ko04120	ko04141
CL12582.Contig2_All	ko00561	ko01100	ko03013	ko03015	ko03018	ko04120	ko04141
CL12584.Contig1_All	ko00592	ko01100	ko01110
CL12588.Contig1_All	ko04075
CL12588.Contig2_All	ko04075
CL1259.Contig3_All	ko03010
CL12590.Contig1_All	ko02010
CL12592.Contig1_All	ko00030	ko00710	ko01100	ko01110	ko01200	ko01230
CL12593.Contig1_All	ko04144
CL12593.Contig2_All	ko04144
CL126.Contig1_All	ko03040
CL12605.Contig1_All	ko03040
CL12605.Contig2_All	ko03040
CL12611.Contig1_All	ko00195	ko01100
CL12611.Contig2_All	ko04075
CL12611.Contig3_All	ko00195	ko01100
CL12618.Contig2_All	ko00130
CL12622.Contig2_All	ko00402	ko00940	ko01110
CL12628.Contig1_All	ko00670	ko01100
CL12628.Contig2_All	ko00670	ko01100
CL12637.Contig1_All	ko00190	ko01100
CL12637.Contig2_All	ko00190	ko01100
CL1266.Contig1_All	ko00220	ko00250	ko00270	ko00330	ko00350	ko00360	ko00400	ko00710	ko00950	ko00960	ko01100	ko01110	ko01200	ko01210	ko01230
CL12661.Contig1_All	ko00940	ko01100	ko01110	ko04144
CL12661.Contig2_All	ko00940	ko01100	ko01110	ko04144
CL12673.Contig1_All	ko03050
CL12674.Contig1_All	ko04626
CL12674.Contig2_All	ko04626
CL12687.Contig2_All	ko04075
CL12701.Contig5_All	ko00240	ko01100
CL12707.Contig4_All	ko00620
CL12707.Contig5_All	ko00620
CL12707.Contig6_All	ko00620
CL1271.Contig1_All	ko03040
CL12712.Contig2_All	ko00230	ko00240	ko01100	ko03020
CL12714.Contig1_All	ko00531	ko01100
CL12714.Contig2_All	ko00531	ko01100
CL12717.Contig3_All	ko00310
CL1272.Contig1_All	ko01110
CL1272.Contig3_All	ko01110
CL12745.Contig1_All	ko00010	ko00051	ko00052	ko00500	ko00520	ko01100	ko01110	ko01200
CL12749.Contig1_All	ko03030	ko03420	ko03430	ko03440
CL12750.Contig3_All	ko00052	ko00511	ko00531	ko00600	ko00604	ko01100
CL12751.Contig1_All	ko00563	ko01100
CL12751.Contig2_All	ko00563	ko01100
CL12784.Contig1_All	ko00220	ko01100	ko01110	ko01210	ko01230
CL12784.Contig2_All	ko00220	ko01100	ko01110	ko01210	ko01230
CL1279.Contig1_All	ko04120
CL1279.Contig2_All	ko04120
CL12796.Contig1_All	ko00220	ko00250	ko00270	ko00330	ko00350	ko00360	ko00400	ko00950	ko00960	ko01100	ko01110	ko01210	ko01230
CL12799.Contig2_All	ko04626
CL12803.Contig1_All	ko00780	ko01100
CL12804.Contig3_All	ko04144
CL12804.Contig4_All	ko04144
CL12804.Contig6_All	ko04144
CL12808.Contig1_All	ko00511
CL12808.Contig2_All	ko00511
CL12825.Contig1_All	ko00440	ko00564	ko00565	ko01100	ko01110
CL12834.Contig1_All	ko04141
CL12852.Contig2_All	ko04016
CL12852.Contig3_All	ko04016
CL12854.Contig1_All	ko04075
CL12862.Contig1_All	ko00941	ko01100	ko01110
CL12871.Contig2_All	ko00500	ko01100	ko01110
CL1288.Contig3_All	ko03050	ko04144
CL12880.Contig5_All	ko00220	ko01100	ko01110	ko01210	ko01230
CL1289.Contig1_All	ko00240	ko01100
CL1290.Contig2_All	ko00052
CL12914.Contig2_All	ko00500
CL12919.Contig2_All	ko04626
CL12920.Contig1_All	ko01110
CL12925.Contig4_All	ko03420
CL12932.Contig3_All	ko00400	ko01100	ko01110	ko01230
CL12932.Contig4_All	ko00400	ko01100	ko01110	ko01230
CL12939.Contig1_All	ko03060
CL12942.Contig6_All	ko00511	ko04141
CL12943.Contig1_All	ko00520
CL12956.Contig6_All	ko00230	ko00250	ko01100	ko01110
CL12965.Contig2_All	ko00402	ko00940	ko01110
CL12967.Contig10_All	ko00195
CL1298.Contig2_All	ko00240	ko01100
CL12980.Contig1_All	ko00030	ko01100	ko01110	ko01200	ko01230
CL12988.Contig1_All	ko04141
CL12989.Contig1_All	ko04141
CL1299.Contig2_All	ko00480
CL1299.Contig3_All	ko00480
CL12993.Contig1_All	ko04120
CL12993.Contig2_All	ko04120
CL12997.Contig3_All	ko04141
CL12997.Contig4_All	ko04141
CL12997.Contig5_All	ko04141
CL12998.Contig2_All	ko03040
CL13013.Contig2_All	ko00230	ko00240	ko01100	ko03020
CL13013.Contig3_All	ko00230	ko00240	ko01100	ko03020	ko04144
CL13015.Contig1_All	ko00460	ko00565	ko00600	ko01100	ko01110
CL13015.Contig2_All	ko00460	ko00565	ko00600	ko01100	ko01110
CL13027.Contig1_All	ko03010
CL13027.Contig2_All	ko03010
CL13036.Contig1_All	ko03015
CL13036.Contig2_All	ko03015
CL1305.Contig11_All	ko03410
CL1305.Contig18_All	ko03410
CL1305.Contig19_All	ko03410
CL1305.Contig21_All	ko03410
CL1305.Contig2_All	ko03410
CL1305.Contig3_All	ko03410
CL1305.Contig4_All	ko03410
CL1305.Contig9_All	ko03410
CL13051.Contig2_All	ko00230	ko00240	ko01100	ko03020
CL13054.Contig1_All	ko00520
CL13054.Contig2_All	ko00520
CL13056.Contig1_All	ko00100	ko00909	ko01100	ko01110	ko04016	ko04075
CL1306.Contig10_All	ko03040
CL13069.Contig1_All	ko04016	ko04075
CL13069.Contig2_All	ko04016	ko04075
CL13085.Contig2_All	ko00230	ko00240	ko01100	ko03020
CL13101.Contig3_All	ko04144	ko04145
CL13129.Contig1_All	ko00230	ko00240	ko01100	ko03020
CL13135.Contig1_All	ko03010
CL13139.Contig1_All	ko03010
CL13154.Contig1_All	ko03022
CL13157.Contig1_All	ko00130	ko00270	ko00350	ko00360	ko00400	ko00950	ko00960	ko01100	ko01110	ko01230	ko04141	ko04626
CL13177.Contig1_All	ko00942
CL13179.Contig1_All	ko00590	ko00591	ko01100
CL13185.Contig2_All	ko03010
CL1320.Contig6_All	ko03040
CL13200.Contig1_All	ko03018
CL13202.Contig1_All	ko00400	ko01100	ko01110	ko01230
CL13202.Contig2_All	ko00400	ko01100	ko01110	ko01230
CL13208.Contig3_All	ko00260	ko00630	ko01100	ko01110	ko01200
CL13212.Contig1_All	ko00270	ko00920	ko01100	ko01110	ko01200	ko01230
CL13212.Contig3_All	ko00270	ko00920	ko01100	ko01110	ko01200	ko01230
CL13224.Contig2_All	ko02010
CL13226.Contig1_All	ko00511
CL13226.Contig2_All	ko00511
CL13226.Contig3_All	ko00511
CL13230.Contig1_All	ko04144
CL13244.Contig1_All	ko04712
CL13244.Contig2_All	ko04712
CL13252.Contig1_All	ko04075
CL13254.Contig1_All	ko03050
CL13255.Contig2_All	ko04141
CL13256.Contig3_All	ko00562	ko01100	ko04070
CL13257.Contig2_All	ko01100
CL13257.Contig3_All	ko01100
CL13280.Contig2_All	ko03010
CL1329.Contig1_All	ko03040
CL1329.Contig2_All	ko03040
CL13297.Contig10_All	ko00240	ko01100
CL13297.Contig17_All	ko00240	ko01100
CL13297.Contig21_All	ko00240	ko01100
CL13297.Contig2_All	ko00240	ko01100
CL13297.Contig5_All	ko00240	ko01100
CL133.Contig2_All	ko00270	ko00280	ko00290	ko00770	ko01100	ko01110	ko01210	ko01230
CL13301.Contig5_All	ko03022	ko03420
CL13304.Contig4_All	ko02010	ko04120
CL13304.Contig5_All	ko02010	ko04120
CL13312.Contig3_All	ko03060
CL13312.Contig4_All	ko03060
CL13325.Contig3_All	ko00562	ko01100	ko04070
CL1333.Contig1_All	ko03040	ko04141	ko04144
CL1333.Contig2_All	ko03040	ko04141	ko04144
CL1333.Contig3_All	ko03040	ko04141	ko04144
CL1333.Contig4_All	ko03040	ko04141	ko04144
CL1333.Contig5_All	ko03040	ko04141	ko04144
CL1333.Contig6_All	ko03040	ko04141	ko04144
CL1333.Contig7_All	ko03040	ko04141	ko04144
CL1334.Contig5_All	ko00511
CL13346.Contig1_All	ko00970	ko01100
CL13346.Contig2_All	ko00970	ko01100
CL13360.Contig2_All	ko00562	ko04070	ko04145
CL13362.Contig1_All	ko00040	ko01100
CL13367.Contig1_All	ko00511
CL13398.Contig3_All	ko00510	ko01100	ko02010	ko04141
CL13414.Contig1_All	ko00500
CL13414.Contig2_All	ko00500
CL13414.Contig3_All	ko00500
CL13415.Contig1_All	ko00520
CL13415.Contig2_All	ko00520
CL13415.Contig3_All	ko00520
CL13420.Contig7_All	ko00510	ko01100	ko04144
CL13424.Contig7_All	ko00450	ko04016	ko04075	ko04626
CL13428.Contig2_All	ko03013	ko04144
CL1343.Contig1_All	ko00590	ko01100	ko04146
CL13437.Contig1_All	ko00500
CL13437.Contig2_All	ko00500
CL13437.Contig3_All	ko00500
CL13437.Contig4_All	ko00500
CL13443.Contig2_All	ko00250	ko00260	ko00270	ko00280	ko01100	ko01110
CL13445.Contig1_All	ko00260	ko00350	ko00360	ko00410	ko00950	ko00960	ko01100	ko01110
CL13445.Contig2_All	ko00260	ko00350	ko00360	ko00410	ko00950	ko00960	ko01100	ko01110
CL13485.Contig2_All	ko00520
CL13486.Contig2_All	ko03013
CL13488.Contig1_All	ko00941	ko01100	ko01110
CL13488.Contig2_All	ko00941	ko01100	ko01110
CL13494.Contig6_All	ko00220	ko01100	ko01110	ko01210	ko01230
CL1350.Contig1_All	ko00500	ko01100
CL1350.Contig2_All	ko00500	ko01100
CL13502.Contig1_All	ko00400	ko01100	ko01110	ko01230
CL13502.Contig2_All	ko00400	ko01100	ko01110	ko01230
CL13515.Contig1_All	ko00480
CL13521.Contig1_All	ko01100
CL13523.Contig1_All	ko00190	ko01100
CL13523.Contig2_All	ko00190	ko01100
CL13524.Contig1_All	ko00030	ko00040	ko00710	ko01100	ko01110	ko01200	ko01230
CL13524.Contig2_All	ko00030	ko00040	ko00710	ko01100	ko01110	ko01200	ko01230
CL13534.Contig3_All	ko03015
CL13536.Contig1_All	ko04130
CL13536.Contig2_All	ko04130
CL13538.Contig3_All	ko00630	ko00710	ko01100	ko01200	ko04120
CL13548.Contig1_All	ko04075
CL13548.Contig2_All	ko04016	ko04626
CL13569.Contig1_All	ko04144
CL13569.Contig2_All	ko04144
CL13578.Contig1_All	ko03040
CL13588.Contig3_All	ko03010
CL13590.Contig1_All	ko00220	ko01100	ko01110	ko01210	ko01230
CL13599.Contig1_All	ko00400	ko01100	ko01110	ko01230
CL13604.Contig3_All	ko03040	ko04141	ko04144
CL13606.Contig3_All	ko00260	ko00561	ko00630	ko01100	ko01110	ko01200
CL13628.Contig1_All	ko00940	ko01100	ko01110
CL13628.Contig2_All	ko00940	ko01100	ko01110
CL13629.Contig3_All	ko03040
CL13637.Contig1_All	ko00563	ko01100
CL13646.Contig1_All	ko04016	ko04070	ko04626
CL13646.Contig2_All	ko04016	ko04070	ko04626
CL13659.Contig2_All	ko04144
CL13663.Contig1_All	ko03015
CL13663.Contig2_All	ko03015
CL13666.Contig1_All	ko00010	ko00051	ko00562	ko00710	ko01100	ko01110	ko01200	ko01230
CL13669.Contig3_All	ko04120
CL13671.Contig3_All	ko00230	ko00240	ko01100	ko03020
CL13677.Contig1_All	ko00563	ko01100	ko04144
CL13682.Contig2_All	ko00562	ko01100	ko04070
CL13687.Contig1_All	ko04144
CL13687.Contig3_All	ko04144
CL13690.Contig1_All	ko00010	ko00020	ko00620	ko01100	ko01110	ko01200
CL13690.Contig2_All	ko00010	ko00020	ko00620	ko01100	ko01110	ko01200
CL13690.Contig3_All	ko00010	ko00020	ko00620	ko01100	ko01110	ko01200
CL13696.Contig1_All	ko00270	ko00450
CL13696.Contig2_All	ko00270	ko00450
CL13696.Contig3_All	ko00270	ko00450
CL13698.Contig1_All	ko04141
CL13698.Contig2_All	ko04141
CL137.Contig4_All	ko03022
CL137.Contig6_All	ko03022
CL13700.Contig1_All	ko03030	ko03410	ko03420	ko03430
CL13700.Contig2_All	ko04144
CL13700.Contig3_All	ko03030	ko03410	ko03420	ko03430
CL13714.Contig1_All	ko00190	ko01100
CL13725.Contig1_All	ko00561	ko01100	ko03013	ko03015	ko03018
CL13729.Contig2_All	ko00040	ko01100
CL13735.Contig1_All	ko04712
CL13735.Contig2_All	ko04712
CL13748.Contig2_All	ko00906	ko01100	ko01110
CL13753.Contig1_All	ko00040	ko00052	ko00053	ko00230	ko00240	ko00520	ko01100	ko03020	ko04144
CL13759.Contig5_All	ko00010	ko00230	ko00620	ko01100	ko01110	ko01200	ko01230
CL13762.Contig1_All	ko00500	ko01100
CL1377.Contig2_All	ko04016
CL1377.Contig3_All	ko04016
CL13780.Contig2_All	ko00020	ko00630	ko01100	ko01110	ko01200	ko01210	ko01230
CL13797.Contig1_All	ko00270	ko01100	ko03440
CL13797.Contig2_All	ko00270	ko01100	ko03440
CL13798.Contig1_All	ko00040	ko00053	ko00460	ko00565	ko00600	ko00860	ko01100	ko01110
CL13798.Contig2_All	ko00460	ko01110
CL13804.Contig1_All	ko03008
CL13804.Contig2_All	ko03008
CL13804.Contig3_All	ko03008
CL13816.Contig1_All	ko00510	ko01100	ko04144
CL13821.Contig1_All	ko03010
CL13825.Contig3_All	ko04141
CL13829.Contig1_All	ko00511
CL13829.Contig2_All	ko00511
CL13830.Contig1_All	ko00460	ko00500	ko00940	ko01100	ko01110
CL13838.Contig1_All	ko00130	ko00350	ko00360	ko01100
CL13838.Contig3_All	ko00130	ko00350	ko00360	ko01100
CL1385.Contig3_All	ko03013	ko03015	ko03040
CL13850.Contig1_All	ko00030	ko01100	ko01110	ko01200
CL13850.Contig2_All	ko00030	ko01100	ko01110	ko01200
CL13850.Contig3_All	ko00030	ko01100	ko01110	ko01200
CL13874.Contig1_All	ko00270	ko00920	ko01100	ko01110	ko01200	ko01230
CL13874.Contig2_All	ko00270	ko00920	ko01100	ko01110	ko01200	ko01230
CL13875.Contig1_All	ko04626
CL13875.Contig2_All	ko04626
CL13882.Contig2_All	ko03022
CL13884.Contig1_All	ko04120
CL13890.Contig1_All	ko00904	ko01110
CL13890.Contig2_All	ko00904	ko01110
CL139.Contig11_All	ko00220	ko01100	ko01110	ko01210	ko01230
CL139.Contig7_All	ko00220	ko01100	ko01110	ko01210	ko01230
CL13900.Contig14_All	ko04120	ko04141
CL13908.Contig1_All	ko02010
CL13921.Contig1_All	ko00520	ko01100
CL13921.Contig2_All	ko00520	ko01100
CL13923.Contig1_All	ko04141	ko04626
CL13923.Contig2_All	ko04141	ko04626
CL13923.Contig3_All	ko04141	ko04626
CL13923.Contig4_All	ko04141	ko04626
CL13923.Contig5_All	ko04141	ko04626
CL13924.Contig1_All	ko00730	ko01100
CL13924.Contig5_All	ko00730	ko01100
CL13931.Contig1_All	ko03030	ko03420	ko03430
CL13934.Contig1_All	ko03010
CL13939.Contig2_All	ko00040	ko00052	ko00053	ko00520	ko01100
CL13941.Contig1_All	ko00565	ko01100	ko01110
CL13941.Contig2_All	ko00565	ko01100	ko01110
CL13949.Contig2_All	ko04144
CL13953.Contig1_All	ko00941	ko01100	ko01110
CL13953.Contig2_All	ko00941	ko01100	ko01110
CL13960.Contig1_All	ko00220	ko00250	ko00270	ko00330	ko00350	ko00360	ko00400	ko00710	ko00950	ko00960	ko01100	ko01110	ko01200	ko01210	ko01230
CL13960.Contig2_All	ko00220	ko00250	ko00270	ko00330	ko00350	ko00360	ko00400	ko00710	ko00950	ko00960	ko01100	ko01110	ko01200	ko01210	ko01230
CL13963.Contig1_All	ko00040	ko01100
CL13974.Contig1_All	ko00040	ko01100
CL13974.Contig2_All	ko00040	ko01100
CL13992.Contig1_All	ko04141
CL13997.Contig1_All	ko00561	ko00564	ko01100	ko01110
CL13997.Contig3_All	ko00561	ko00564	ko01100	ko01110
CL14002.Contig3_All	ko00030	ko00230	ko01100	ko01110	ko01200	ko01230
CL14025.Contig4_All	ko03013
CL14029.Contig2_All	ko04016
CL14035.Contig1_All	ko04075
CL14035.Contig2_All	ko04075
CL14039.Contig2_All	ko00062	ko01110
CL14040.Contig5_All	ko00230	ko01100	ko04075
CL14048.Contig1_All	ko04075
CL14053.Contig2_All	ko04016	ko04070	ko04626
CL14057.Contig3_All	ko00750	ko01100
CL14057.Contig9_All	ko04712
CL14066.Contig1_All	ko04016	ko04075
CL14066.Contig2_All	ko04016	ko04075
CL14066.Contig3_All	ko04016	ko04075
CL14070.Contig2_All	ko03040	ko04141	ko04144
CL14087.Contig2_All	ko00195	ko01100
CL1409.Contig1_All	ko00052
CL14102.Contig1_All	ko04141
CL14106.Contig3_All	ko00591	ko00592	ko01100	ko01110
CL14109.Contig1_All	ko00040	ko00052	ko00500	ko00520	ko01100
CL14120.Contig1_All	ko03013
CL14120.Contig2_All	ko03013
CL14138.Contig1_All	ko00562	ko00564	ko00565	ko01100	ko01110
CL14138.Contig2_All	ko00562	ko00564	ko00565	ko01100	ko01110
CL14152.Contig2_All	ko04626
CL14159.Contig3_All	ko00562	ko04070	ko04145
CL14159.Contig5_All	ko00562	ko04070	ko04145
CL14168.Contig2_All	ko00561	ko00901	ko01110
CL14175.Contig1_All	ko00511	ko00900	ko01100	ko01110	ko04141
CL1418.Contig1_All	ko00906	ko01100	ko01110
CL14196.Contig1_All	ko00240	ko00500	ko01100
CL142.Contig11_All	ko00230	ko00730	ko01100	ko01110
CL14215.Contig1_All	ko00073	ko00260	ko01100
CL14215.Contig3_All	ko00073	ko00260	ko01100
CL14215.Contig4_All	ko00073	ko00260	ko01100
CL1422.Contig5_All	ko03008	ko03040
CL1422.Contig8_All	ko03040
CL14223.Contig10_All	ko01100
CL14223.Contig9_All	ko01100
CL14241.Contig1_All	ko00040	ko00052	ko00500	ko00520	ko01100	ko03010
CL14241.Contig2_All	ko00040	ko00052	ko00500	ko00520	ko01100	ko03010
CL14243.Contig3_All	ko00290	ko00660	ko01100	ko01110	ko01210	ko01230
CL14246.Contig2_All	ko00020	ko01100	ko01110
CL14246.Contig3_All	ko00020	ko01100	ko01110
CL14246.Contig8_All	ko00020	ko01100	ko01110
CL14248.Contig2_All	ko00040	ko00052	ko00053	ko00230	ko00240	ko00520	ko01100	ko03020	ko04144
CL14257.Contig3_All	ko03050
CL14262.Contig2_All	ko03440
CL14264.Contig1_All	ko04016	ko04626
CL14264.Contig2_All	ko04016	ko04626
CL1427.Contig2_All	ko00940	ko01100	ko01110
CL14282.Contig1_All	ko00330	ko01100
CL14289.Contig2_All	ko00510	ko01100	ko04141
CL14290.Contig2_All	ko03040
CL14293.Contig1_All	ko00940	ko01100	ko01110
CL14299.Contig1_All	ko04016	ko04075
CL14321.Contig1_All	ko00330	ko01100
CL14332.Contig1_All	ko04144
CL14332.Contig2_All	ko00520	ko00940	ko01100	ko01110	ko04016
CL14336.Contig2_All	ko00520	ko01100
CL14338.Contig2_All	ko00010	ko01100	ko01110
CL14343.Contig1_All	ko04120
CL14343.Contig2_All	ko04120
CL1435.Contig2_All	ko01100	ko03013
CL14367.Contig1_All	ko03013
CL14368.Contig1_All	ko03010
CL14373.Contig1_All	ko00230	ko00240	ko00330	ko01100	ko01110	ko03020
CL1438.Contig1_All	ko03050	ko04144
CL14381.Contig1_All	ko00270	ko00450	ko01100	ko01110	ko01230
CL14391.Contig1_All	ko04016	ko04075
CL14391.Contig2_All	ko04016	ko04075
CL14391.Contig3_All	ko04016	ko04075
CL14397.Contig1_All	ko03013
CL14397.Contig2_All	ko03013
CL14400.Contig2_All	ko00196	ko01100
CL14403.Contig1_All	ko04016	ko04075
CL14403.Contig2_All	ko04016	ko04075
CL14403.Contig3_All	ko04016	ko04075
CL14412.Contig8_All	ko02010
CL14433.Contig1_All	ko04141
CL1444.Contig1_All	ko03022
CL1444.Contig2_All	ko03022
CL14443.Contig1_All	ko00061
CL14445.Contig2_All	ko00100	ko00909	ko01100	ko01110
CL14447.Contig1_All	ko02010
CL14467.Contig2_All	ko04626
CL14467.Contig3_All	ko04626
CL14480.Contig2_All	ko04145
CL14487.Contig2_All	ko03013
CL14491.Contig2_All	ko00561	ko01100
CL14501.Contig2_All	ko00940	ko01100	ko01110
CL14509.Contig15_All	ko00460	ko00500	ko00940	ko01100	ko01110
CL14515.Contig1_All	ko03013	ko03015
CL1452.Contig1_All	ko00052	ko00561	ko00600	ko00603
CL1452.Contig2_All	ko00052	ko00561	ko00600	ko00603
CL14542.Contig1_All	ko01100	ko04016	ko04626
CL14547.Contig2_All	ko00220	ko01100	ko01110	ko01210	ko01230
CL14547.Contig3_All	ko00220	ko01100	ko01110	ko01210	ko01230
CL14571.Contig2_All	ko04141
CL14577.Contig1_All	ko00970
CL14577.Contig2_All	ko03040
CL14595.Contig1_All	ko03010
CL14595.Contig2_All	ko03010
CL1460.Contig1_All	ko00620	ko00630	ko01100	ko01110	ko01200
CL14604.Contig1_All	ko00190	ko01100
CL1462.Contig4_All	ko00053	ko01100
CL14637.Contig2_All	ko03008	ko04712
CL14639.Contig1_All	ko00230	ko00261	ko00450	ko00920	ko01100
CL14640.Contig1_All	ko00030
CL14644.Contig3_All	ko04016
CL14660.Contig2_All	ko03040
CL14663.Contig2_All	ko04075
CL1467.Contig1_All	ko03013
CL1467.Contig3_All	ko03013
CL14672.Contig2_All	ko00460	ko00500	ko00940	ko01100	ko01110
CL14672.Contig3_All	ko00460	ko00500	ko00940	ko01100	ko01110
CL14674.Contig1_All	ko03030	ko03410	ko03420	ko03430
CL14675.Contig2_All	ko00940	ko01100	ko01110
CL14676.Contig2_All	ko00190	ko01100
CL14704.Contig2_All	ko00052	ko00511	ko00531	ko00600	ko00604	ko01100
CL14705.Contig1_All	ko00062	ko01110
CL14705.Contig2_All	ko00062	ko01110
CL14707.Contig1_All	ko00520	ko01100	ko04016
CL14707.Contig2_All	ko00520	ko01100	ko04016
CL14720.Contig1_All	ko00310
CL14723.Contig1_All	ko00130	ko00280	ko00360	ko00940	ko01100	ko01110	ko04146
CL14734.Contig1_All	ko04120
CL14737.Contig2_All	ko00010	ko00030	ko00051	ko01100	ko01110
CL1474.Contig3_All	ko03008
CL1474.Contig7_All	ko03008
CL14743.Contig1_All	ko04016	ko04075
CL14749.Contig2_All	ko00030	ko00710	ko01100	ko01110	ko01200	ko01230
CL14757.Contig2_All	ko00350	ko00360	ko00400	ko00950	ko00960	ko01100	ko01110	ko01230
CL14757.Contig3_All	ko00350	ko00360	ko00400	ko00950	ko00960	ko01100	ko01110	ko01230
CL14759.Contig2_All	ko00860	ko01100	ko01110
CL14761.Contig1_All	ko03013
CL14761.Contig4_All	ko03013
CL14761.Contig5_All	ko03013
CL14761.Contig6_All	ko03013
CL14769.Contig2_All	ko04120	ko04712
CL14778.Contig1_All	ko00531	ko01100
CL14778.Contig2_All	ko00531	ko01100
CL14778.Contig5_All	ko00531	ko01100
CL14786.Contig12_All	ko01100
CL14829.Contig1_All	ko03030
CL14846.Contig2_All	ko00053	ko00750	ko01100	ko01110
CL14846.Contig3_All	ko00750	ko01100
CL14846.Contig4_All	ko00053	ko00750	ko01100	ko01110
CL14846.Contig5_All	ko00053	ko01100	ko01110
CL14846.Contig6_All	ko00053	ko00750	ko01100	ko01110
CL14846.Contig7_All	ko00053	ko00750	ko01100	ko01110
CL14853.Contig3_All	ko03040
CL14853.Contig5_All	ko03040
CL14855.Contig13_All	ko04016
CL14861.Contig1_All	ko00900	ko01100	ko01110
CL14866.Contig1_All	ko00053	ko01100	ko01110	ko03008
CL14889.Contig1_All	ko00061	ko00780	ko01100	ko01212
CL1489.Contig7_All	ko03018
CL14894.Contig2_All	ko03010
CL149.Contig8_All	ko00500	ko01100
CL1490.Contig1_All	ko00230	ko00240	ko01100	ko03020
CL1490.Contig2_All	ko00230	ko00240	ko01100	ko03020
CL1490.Contig3_All	ko00230	ko00240	ko01100	ko03020
CL1490.Contig4_All	ko00230	ko00240	ko01100	ko03020
CL14914.Contig1_All	ko00400	ko01100	ko01110	ko01230
CL14917.Contig1_All	ko00061	ko00620	ko00640	ko01100	ko01110	ko01200	ko01212
CL14917.Contig2_All	ko00061	ko00620	ko00640	ko01100	ko01110	ko01200	ko01212
CL1492.Contig1_All	ko00196	ko01100
CL1492.Contig2_All	ko00196	ko01100
CL1492.Contig3_All	ko00196	ko01100
CL1492.Contig4_All	ko00196	ko01100
CL1492.Contig5_All	ko00196	ko01100
CL1492.Contig6_All	ko00196	ko01100
CL14925.Contig3_All	ko00010	ko00030	ko00051	ko01100	ko01110
CL14934.Contig3_All	ko00040	ko00052	ko00053	ko00520	ko01100
CL14940.Contig2_All	ko00400	ko01100	ko01110	ko01230
CL14956.Contig1_All	ko00910	ko03010
CL14961.Contig1_All	ko00510
CL14966.Contig1_All	ko00511	ko00901	ko01110
CL14971.Contig1_All	ko00562	ko01100	ko03040	ko04070
CL14974.Contig2_All	ko00230	ko00240	ko01100	ko03020
CL14980.Contig11_All	ko04144
CL14980.Contig13_All	ko04144
CL14980.Contig18_All	ko04144
CL14980.Contig2_All	ko04144
CL14980.Contig3_All	ko04144
CL14989.Contig1_All	ko00520	ko01100	ko04146
CL14989.Contig2_All	ko00520	ko01100	ko04146
CL14997.Contig1_All	ko03010
CL14997.Contig2_All	ko03010
CL14998.Contig1_All	ko00500	ko01100	ko01110
CL14998.Contig2_All	ko00500	ko01100	ko01110
CL14998.Contig4_All	ko00500	ko01100	ko01110
CL14998.Contig5_All	ko00500	ko01100	ko01110
CL15006.Contig1_All	ko00073
CL15006.Contig2_All	ko00073
CL15011.Contig1_All	ko03015
CL15011.Contig2_All	ko03015
CL15016.Contig1_All	ko03440
CL15023.Contig2_All	ko01110
CL15034.Contig12_All	ko00620
CL15035.Contig2_All	ko02010	ko04141
CL15049.Contig1_All	ko03022
CL15049.Contig2_All	ko03022
CL15050.Contig1_All	ko00460	ko00500	ko00940	ko01100	ko01110
CL15053.Contig1_All	ko03013
CL15053.Contig2_All	ko03013
CL15053.Contig3_All	ko03013
CL15056.Contig1_All	ko01100
CL1507.Contig1_All	ko04120
CL1507.Contig2_All	ko04120
CL15072.Contig1_All	ko03050
CL15072.Contig2_All	ko03050
CL1508.Contig1_All	ko03010	ko04016
CL151.Contig4_All	ko00480
CL1510.Contig4_All	ko01100	ko03022
CL15102.Contig8_All	ko03010
CL15103.Contig1_All	ko00062	ko01040	ko01100	ko01110	ko01212
CL15103.Contig2_All	ko00062	ko01040	ko01100	ko01110	ko01212
CL1511.Contig2_All	ko00053	ko01100	ko01110
CL1512.Contig1_All	ko03015
CL1512.Contig2_All	ko03015
CL1512.Contig3_All	ko03015
CL1512.Contig5_All	ko03015
CL1512.Contig6_All	ko03015
CL1512.Contig8_All	ko03015
CL15122.Contig1_All	ko00040	ko00052	ko00053	ko00520	ko00760	ko01100	ko02010	ko04141	ko04144
CL15124.Contig1_All	ko00901	ko01110
CL15124.Contig2_All	ko00901	ko01110
CL15164.Contig1_All	ko03040
CL1518.Contig2_All	ko00040	ko01100
CL1518.Contig3_All	ko00040	ko01100
CL15185.Contig2_All	ko00290	ko00650	ko00660	ko00770	ko01100	ko01110	ko01210	ko01230
CL1519.Contig1_All	ko00260	ko00350	ko00360	ko00410	ko00950	ko00960	ko01100	ko01110
CL1519.Contig3_All	ko00260	ko00350	ko00360	ko00410	ko00950	ko00960	ko01100	ko01110
CL15191.Contig10_All	ko03040
CL15191.Contig1_All	ko03040
CL15191.Contig9_All	ko03040
CL15198.Contig1_All	ko00073	ko04146
CL15198.Contig2_All	ko00073	ko04146
CL15200.Contig3_All	ko00190	ko01100
CL15207.Contig2_All	ko02010
CL15207.Contig3_All	ko02010
CL15207.Contig4_All	ko02010
CL15207.Contig7_All	ko02010
CL15208.Contig1_All	ko03010
CL15209.Contig1_All	ko03013
CL15222.Contig1_All	ko00400	ko01100	ko01110	ko01230
CL15222.Contig3_All	ko00400	ko01100	ko01110	ko01230
CL15229.Contig2_All	ko03018
CL15231.Contig2_All	ko04144
CL15242.Contig1_All	ko04075
CL15242.Contig2_All	ko04075
CL15251.Contig1_All	ko04016	ko04075	ko04626
CL15251.Contig2_All	ko04016	ko04075	ko04626
CL15256.Contig2_All	ko00440	ko00564	ko01100
CL15256.Contig3_All	ko00440	ko00564	ko01100
CL15257.Contig1_All	ko02010
CL15257.Contig2_All	ko02010
CL15263.Contig1_All	ko00010	ko00260	ko01100	ko01110	ko01200	ko01230
CL15280.Contig1_All	ko00190
CL15292.Contig1_All	ko00480
CL15292.Contig2_All	ko00480
CL15303.Contig9_All	ko00230	ko00240	ko01100	ko02010	ko03020	ko04120	ko04626
CL15306.Contig5_All	ko03060	ko04141
CL15309.Contig1_All	ko04145
CL15309.Contig4_All	ko04145
CL15309.Contig5_All	ko04145
CL15309.Contig6_All	ko04145
CL15309.Contig7_All	ko04145
CL15334.Contig1_All	ko00562	ko01100	ko04070
CL15337.Contig1_All	ko00051	ko00520	ko01100	ko01110
CL15345.Contig1_All	ko00941	ko01110
CL15356.Contig3_All	ko00230	ko00240	ko00760	ko01100	ko02010	ko03020
CL15357.Contig5_All	ko00904	ko01100	ko01110
CL15362.Contig1_All	ko03040
CL15362.Contig2_All	ko03040
CL15366.Contig2_All	ko04075
CL15366.Contig3_All	ko00220	ko00250	ko01100	ko01110	ko01230	ko03040
CL15366.Contig4_All	ko00220	ko00250	ko01100	ko01110	ko01230	ko03040	ko04075
CL15366.Contig7_All	ko00220	ko00250	ko01100	ko01110	ko01230	ko03040	ko04075
CL15366.Contig9_All	ko04075
CL15369.Contig2_All	ko00970
CL15369.Contig3_All	ko00970
CL15374.Contig2_All	ko01100
CL15378.Contig2_All	ko00510	ko01100
CL15378.Contig3_All	ko00510	ko01100
CL1538.Contig1_All	ko03015
CL15384.Contig1_All	ko03030
CL15395.Contig2_All	ko00940	ko01100	ko01110
CL15410.Contig1_All	ko00230	ko00564
CL15410.Contig2_All	ko00230	ko00564
CL15410.Contig3_All	ko00230	ko00564
CL15418.Contig1_All	ko03410
CL15418.Contig2_All	ko03410
CL15418.Contig3_All	ko03410
CL15418.Contig5_All	ko03410
CL15418.Contig6_All	ko03410
CL15419.Contig2_All	ko00450	ko04016	ko04075
CL15438.Contig1_All	ko00970	ko04626
CL15440.Contig1_All	ko03008
CL15440.Contig3_All	ko03008
CL15447.Contig4_All	ko00450
CL15456.Contig1_All	ko03015
CL15478.Contig2_All	ko04626
CL15494.Contig2_All	ko00010	ko00030	ko00051	ko01100	ko01110
CL15498.Contig1_All	ko02010
CL15498.Contig2_All	ko02010
CL15498.Contig4_All	ko02010
CL15498.Contig5_All	ko02010
CL15500.Contig2_All	ko04712
CL15505.Contig5_All	ko00450
CL15507.Contig3_All	ko00520	ko01100	ko04141	ko04146
CL15507.Contig4_All	ko00520	ko01100	ko04141	ko04146
CL15513.Contig4_All	ko01110
CL15513.Contig5_All	ko01110
CL15528.Contig3_All	ko03040
CL15531.Contig1_All	ko00040	ko01100
CL15536.Contig1_All	ko04712
CL15536.Contig2_All	ko04712
CL15536.Contig3_All	ko04712
CL15547.Contig1_All	ko00130	ko01100	ko01110
CL15547.Contig2_All	ko00130	ko01100	ko01110
CL1555.Contig2_All	ko00941	ko01100	ko01110	ko04712
CL1555.Contig3_All	ko00941	ko01100	ko01110	ko04712
CL1555.Contig4_All	ko00941	ko01100	ko01110	ko04712
CL15550.Contig1_All	ko04130
CL15561.Contig1_All	ko04626
CL15574.Contig1_All	ko03015
CL15575.Contig1_All	ko00230	ko00240	ko00480	ko01100
CL15575.Contig2_All	ko00230	ko00240	ko00480	ko01100
CL15575.Contig3_All	ko00230	ko00240	ko00480	ko01100
CL15582.Contig1_All	ko00230	ko00240	ko00350	ko00950	ko01100	ko01110
CL1559.Contig1_All	ko00520	ko01100
CL15596.Contig1_All	ko03440
CL15596.Contig2_All	ko03440
CL15596.Contig3_All	ko03440
CL15614.Contig2_All	ko03010
CL1562.Contig1_All	ko01100
CL15621.Contig4_All	ko03010
CL15636.Contig1_All	ko00230	ko00240	ko01100	ko03020
CL15642.Contig3_All	ko03013
CL15642.Contig6_All	ko03013
CL15647.Contig1_All	ko00970
CL15648.Contig2_All	ko04120
CL15649.Contig16_All	ko00130	ko00520	ko01100	ko01110	ko04144
CL15659.Contig1_All	ko02010
CL15659.Contig2_All	ko02010
CL1566.Contig1_All	ko00270	ko00330	ko00410	ko00480	ko01100
CL1566.Contig3_All	ko00270	ko00330	ko00410	ko00480	ko01100
CL1566.Contig8_All	ko00270	ko00330	ko00410	ko00480	ko01100
CL15673.Contig2_All	ko00330	ko00480	ko01100	ko01110
CL15673.Contig5_All	ko00010	ko00710	ko01100	ko01110	ko01200	ko01230
CL15689.Contig14_All	ko03013
CL15705.Contig3_All	ko04141
CL15705.Contig4_All	ko04141
CL1571.Contig7_All	ko03018
CL15715.Contig1_All	ko00400	ko01100	ko01110	ko01230
CL15718.Contig2_All	ko00230	ko00240	ko01100	ko03020
CL15722.Contig5_All	ko03018	ko03040	ko04141	ko04144
CL15743.Contig3_All	ko00100	ko00909	ko01100	ko01110
CL15751.Contig2_All	ko04016	ko04141	ko04626
CL15754.Contig1_All	ko00053	ko00480	ko00520	ko01100	ko04016
CL15754.Contig2_All	ko00053	ko00480
CL15755.Contig1_All	ko00760	ko01100
CL15757.Contig15_All	ko00040	ko00052	ko00053	ko00520	ko01100
CL15757.Contig18_All	ko00040	ko00052	ko00053	ko00230	ko00240	ko00520	ko00760	ko01100	ko03020
CL15757.Contig3_All	ko04120
CL15759.Contig3_All	ko03040	ko04141	ko04144
CL15759.Contig5_All	ko03040	ko04141	ko04144
CL15762.Contig1_All	ko00260	ko01100	ko01110	ko01230
CL15779.Contig1_All	ko04626
CL15780.Contig1_All	ko02010
CL158.Contig1_All	ko03040
CL15806.Contig2_All	ko02010
CL1581.Contig17_All	ko00230	ko00240	ko00906	ko01100	ko03013	ko03020
CL15823.Contig1_All	ko00960	ko01100	ko01110
CL15828.Contig1_All	ko02010
CL15828.Contig3_All	ko02010
CL15828.Contig4_All	ko02010
CL1583.Contig10_All	ko04141	ko04626
CL1583.Contig3_All	ko04141	ko04626
CL1583.Contig4_All	ko04141	ko04626
CL1583.Contig8_All	ko04141	ko04626
CL15837.Contig1_All	ko00230	ko00730	ko01100	ko01110
CL15837.Contig3_All	ko00230	ko00730	ko01100	ko01110
CL15857.Contig4_All	ko04144
CL15866.Contig10_All	ko00040	ko00052	ko00053	ko00520	ko01100
CL15870.Contig4_All	ko03010	ko04016
CL15872.Contig2_All	ko03010
CL15879.Contig1_All	ko00500	ko01100
CL15883.Contig3_All	ko04016
CL15884.Contig2_All	ko03013
CL15893.Contig1_All	ko00040	ko00052	ko00053	ko00520	ko01100
CL15909.Contig2_All	ko00906	ko01100	ko01110
CL15909.Contig4_All	ko00906	ko01100	ko01110
CL15931.Contig1_All	ko04075
CL15931.Contig2_All	ko04075
CL15934.Contig1_All	ko03010
CL15936.Contig7_All	ko00785	ko01100
CL15936.Contig8_All	ko00785	ko01100
CL15949.Contig1_All	ko03440
CL15949.Contig2_All	ko03440
CL15951.Contig2_All	ko01100	ko03010
CL15952.Contig1_All	ko00130	ko01100	ko01110	ko04144
CL15952.Contig5_All	ko00130	ko01100	ko01110
CL15952.Contig7_All	ko00130	ko00520	ko01100	ko01110	ko04144
CL15952.Contig8_All	ko00130	ko01100	ko01110	ko04144
CL15953.Contig10_All	ko03040
CL15953.Contig1_All	ko03040
CL15953.Contig4_All	ko03040
CL15956.Contig1_All	ko03010
CL15965.Contig3_All	ko02010
CL15965.Contig4_All	ko02010
CL1597.Contig1_All	ko04016	ko04075
CL1597.Contig2_All	ko04016	ko04075
CL15970.Contig1_All	ko00040	ko01100
CL15970.Contig2_All	ko00040	ko01100
CL15975.Contig10_All	ko03050	ko04144
CL15975.Contig11_All	ko03050	ko04144
CL15975.Contig1_All	ko03050	ko04144
CL15975.Contig2_All	ko03050	ko04144
CL15975.Contig3_All	ko03050	ko04144
CL15975.Contig4_All	ko03050	ko04144
CL15975.Contig5_All	ko03050	ko04144
CL15975.Contig6_All	ko03050	ko04144
CL15975.Contig7_All	ko03050	ko04144
CL15975.Contig8_All	ko03050	ko04144
CL15975.Contig9_All	ko03050	ko04144
CL15983.Contig1_All	ko03060
CL15983.Contig2_All	ko03060
CL15985.Contig2_All	ko00071	ko00280	ko00592	ko01040	ko01100	ko01110	ko01212	ko04146
CL15986.Contig1_All	ko00040	ko00052	ko00053	ko00520	ko00760	ko01100	ko02010	ko03040
CL15986.Contig2_All	ko00040	ko00052	ko00053	ko00520	ko01100	ko02010	ko03040
CL15986.Contig3_All	ko00040	ko00052	ko00053	ko00520	ko00760	ko01100	ko02010	ko03040
CL16000.Contig3_All	ko04130
CL16004.Contig2_All	ko00130	ko00240	ko01100
CL16007.Contig2_All	ko00563	ko01100	ko03013
CL16007.Contig3_All	ko03013
CL16007.Contig4_All	ko03013
CL16008.Contig1_All	ko00900	ko00902	ko01100	ko01110
CL16008.Contig3_All	ko00900	ko00902	ko01100	ko01110
CL16012.Contig4_All	ko03050
CL16015.Contig1_All	ko00510	ko01100	ko03040	ko04144
CL16020.Contig1_All	ko00052	ko00511	ko00531	ko00600	ko00604	ko01100
CL16020.Contig2_All	ko00052	ko00511	ko00531	ko00600	ko00604	ko01100
CL16020.Contig3_All	ko00052	ko00511	ko00531	ko00600	ko00604	ko01100
CL16021.Contig1_All	ko02010
CL16024.Contig4_All	ko04146
CL16028.Contig2_All	ko00510	ko01100
CL16054.Contig3_All	ko00450	ko04626
CL16057.Contig5_All	ko00562	ko04070	ko04145
CL16060.Contig1_All	ko00480
CL16060.Contig3_All	ko00480
CL16060.Contig4_All	ko00480
CL16060.Contig6_All	ko00480
CL16060.Contig7_All	ko00480
CL16065.Contig2_All	ko00500
CL16065.Contig4_All	ko00500
CL16067.Contig1_All	ko00900	ko01100	ko01110
CL16071.Contig4_All	ko03018
CL16071.Contig7_All	ko03018
CL16079.Contig1_All	ko00040	ko00052	ko00053	ko00230	ko00240	ko00520	ko01100	ko03020
CL1608.Contig2_All	ko04120	ko04141
CL1608.Contig3_All	ko04120	ko04141
CL16081.Contig4_All	ko04120
CL16081.Contig6_All	ko04120
CL16084.Contig2_All	ko03030
CL16084.Contig8_All	ko04144
CL16084.Contig9_All	ko02010
CL16088.Contig2_All	ko00053	ko01100
CL16088.Contig3_All	ko00053	ko01100
CL16092.Contig1_All	ko00860	ko01100	ko01110
CL16092.Contig2_All	ko00860	ko01100	ko01110
CL16094.Contig1_All	ko00460	ko00500	ko00940	ko01100	ko01110
CL16096.Contig12_All	ko02010
CL16096.Contig1_All	ko02010
CL16096.Contig2_All	ko02010
CL16098.Contig3_All	ko00010	ko00260	ko01100	ko01110	ko01200	ko01230
CL16101.Contig2_All	ko00500
CL16109.Contig2_All	ko00592	ko01110
CL16109.Contig3_All	ko00592	ko01110
CL16109.Contig4_All	ko00592	ko01110
CL16109.Contig5_All	ko00592	ko01110
CL16113.Contig5_All	ko04016	ko04075
CL1612.Contig3_All	ko00270	ko01100
CL1612.Contig4_All	ko00270	ko01100
CL16124.Contig1_All	ko04145
CL16124.Contig3_All	ko04145
CL16127.Contig1_All	ko03010
CL16137.Contig1_All	ko00250	ko00650	ko01100
CL16138.Contig3_All	ko00030	ko01100	ko01110	ko01200
CL16138.Contig4_All	ko00030	ko01100	ko01110	ko01200
CL16138.Contig5_All	ko00030	ko01100	ko01110	ko01200
CL16138.Contig6_All	ko00030	ko01100	ko01110	ko01200
CL1615.Contig11_All	ko00906	ko01100	ko01110
CL16153.Contig1_All	ko00010	ko00030	ko00051	ko00710	ko01100	ko01110	ko01200	ko01230
CL16155.Contig4_All	ko03013
CL16156.Contig2_All	ko02010
CL16158.Contig2_All	ko00230	ko00240	ko01100	ko03020
CL16163.Contig5_All	ko03018
CL16167.Contig1_All	ko00510	ko01100
CL16176.Contig1_All	ko02010	ko03022
CL16195.Contig1_All	ko00052	ko00500	ko01100
CL16195.Contig3_All	ko00052	ko00500	ko01100
CL16195.Contig5_All	ko00052	ko00500	ko01100
CL16209.Contig1_All	ko00040	ko00052	ko00053	ko00520	ko01100
CL16212.Contig1_All	ko00250	ko00520	ko01100
CL16217.Contig1_All	ko00220	ko01100	ko01110	ko01210	ko01230
CL16227.Contig1_All	ko00040	ko00052	ko00500	ko00511	ko00520	ko01100	ko04141	ko04146
CL16242.Contig29_All	ko00220	ko00250	ko00630	ko00910	ko01100	ko01230
CL16242.Contig6_All	ko00220	ko00250	ko00630	ko00910	ko01100	ko01230
CL16250.Contig1_All	ko00906
CL16257.Contig2_All	ko00230	ko00240	ko01100	ko03020
CL16257.Contig3_All	ko00230	ko00240	ko01100	ko03020
CL16259.Contig1_All	ko03013	ko03015	ko03040	ko04016	ko04626
CL16265.Contig1_All	ko00520	ko01100
CL16269.Contig1_All	ko00500	ko01100
CL16269.Contig2_All	ko00500	ko01100
CL16276.Contig2_All	ko02010
CL1629.Contig1_All	ko03008
CL1629.Contig2_All	ko03008
CL16291.Contig1_All	ko00240	ko01100
CL16294.Contig1_All	ko04141
CL16294.Contig4_All	ko04141
CL16312.Contig3_All	ko00450	ko00511
CL16316.Contig1_All	ko00230	ko00240	ko01100	ko03020
CL16319.Contig4_All	ko03013	ko03040
CL16323.Contig2_All	ko00040	ko00052	ko00053	ko00230	ko00240	ko00520	ko01100	ko03020	ko04144
CL16323.Contig5_All	ko00040	ko00052	ko00053	ko00350	ko00520	ko00950	ko01100	ko01110
CL16329.Contig1_All	ko00230	ko00240	ko01100	ko03030
CL16338.Contig1_All	ko04144
CL16338.Contig6_All	ko00500	ko01100
CL16338.Contig7_All	ko00500	ko01100
CL16338.Contig8_All	ko00500	ko01100
CL1634.Contig1_All	ko00785	ko01100
CL1634.Contig4_All	ko00785	ko01100
CL16342.Contig1_All	ko00220	ko01100	ko01110	ko01210	ko01230
CL16347.Contig16_All	ko03013
CL16347.Contig1_All	ko03013
CL16347.Contig4_All	ko03013
CL16347.Contig7_All	ko00230	ko00240	ko00940	ko01100	ko01110	ko03020
CL16347.Contig8_All	ko03013
CL1636.Contig3_All	ko00270	ko01100
CL16360.Contig1_All	ko03010
CL16360.Contig3_All	ko03010
CL16360.Contig4_All	ko03010
CL16362.Contig1_All	ko00450	ko04016	ko04075
CL16364.Contig11_All	ko03040
CL16364.Contig2_All	ko03040
CL1637.Contig2_All	ko00100	ko00909	ko01100	ko01110
CL16374.Contig1_All	ko03015
CL16374.Contig2_All	ko00760	ko01100
CL1638.Contig4_All	ko03013
CL16386.Contig1_All	ko00100	ko01100	ko01110
CL16386.Contig2_All	ko00100	ko01100	ko01110
CL16387.Contig1_All	ko00591	ko00592	ko01100	ko01110
CL164.Contig3_All	ko00500	ko01100
CL164.Contig4_All	ko00500	ko01100
CL164.Contig5_All	ko00500	ko01100
CL16402.Contig2_All	ko00450	ko04626
CL16405.Contig2_All	ko03008
CL16405.Contig6_All	ko03008
CL16406.Contig4_All	ko03022
CL16409.Contig7_All	ko03013	ko03015	ko03018
CL16420.Contig3_All	ko00901	ko01110
CL1655.Contig18_All	ko00053	ko01100
CL1655.Contig3_All	ko00053	ko01100
CL1658.Contig4_All	ko00010	ko00052	ko01100	ko01110
CL166.Contig19_All	ko03040	ko04141	ko04144
CL166.Contig25_All	ko03040	ko04141	ko04144
CL166.Contig2_All	ko03040	ko04141	ko04144
CL166.Contig4_All	ko03040	ko04141	ko04144
CL166.Contig5_All	ko03040	ko04141	ko04144
CL1669.Contig5_All	ko03010
CL1671.Contig1_All	ko04141
CL1671.Contig2_All	ko04141
CL1674.Contig1_All	ko03015
CL168.Contig2_All	ko00520	ko01100
CL1681.Contig10_All	ko03008	ko03018
CL1681.Contig11_All	ko03008	ko03018
CL1681.Contig12_All	ko03008	ko03018
CL1681.Contig4_All	ko03008	ko03018
CL1691.Contig1_All	ko00940	ko00941	ko00945	ko01100	ko01110
CL1691.Contig2_All	ko00940	ko00941	ko00945	ko01100	ko01110
CL1691.Contig3_All	ko00940	ko00941	ko00945	ko01100	ko01110
CL1691.Contig4_All	ko00940	ko00941	ko00945	ko01100	ko01110
CL1701.Contig1_All	ko00061	ko00780	ko01100	ko01212
CL1701.Contig2_All	ko00061	ko00780	ko01100	ko01212
CL1701.Contig4_All	ko00061	ko00780	ko01100	ko01212
CL1701.Contig5_All	ko00061	ko00780	ko01100	ko01212
CL1704.Contig1_All	ko00230	ko00240	ko01100	ko03020
CL1708.Contig3_All	ko00230	ko00240	ko01100	ko03030	ko03410	ko03420	ko03440
CL1713.Contig1_All	ko00220	ko01100	ko01110	ko01210	ko01230
CL1727.Contig4_All	ko00071	ko00280	ko00592	ko01040	ko01100	ko01110	ko01212	ko04146
CL1735.Contig2_All	ko00920	ko01100
CL1738.Contig1_All	ko00040	ko01100
CL1738.Contig2_All	ko00040	ko01100
CL1738.Contig3_All	ko00040	ko01100
CL1747.Contig8_All	ko04144
CL1760.Contig1_All	ko00450	ko00970
CL1766.Contig14_All	ko03010	ko04144
CL1766.Contig15_All	ko04144
CL1766.Contig1_All	ko04144
CL1769.Contig1_All	ko00480
CL1769.Contig2_All	ko00480
CL1769.Contig3_All	ko00480
CL1769.Contig4_All	ko00480
CL177.Contig5_All	ko00053	ko00562
CL1772.Contig1_All	ko00790	ko01100
CL1782.Contig3_All	ko00040	ko00052	ko00053	ko00520	ko01100	ko02010
CL1788.Contig3_All	ko03013	ko03015	ko03018
CL179.Contig1_All	ko04130
CL1793.Contig1_All	ko00620	ko00710	ko01100	ko01200
CL1801.Contig1_All	ko03410
CL1801.Contig2_All	ko03410
CL1805.Contig18_All	ko03015
CL1805.Contig1_All	ko03015
CL1805.Contig21_All	ko03015
CL1805.Contig22_All	ko03015
CL1814.Contig2_All	ko03040
CL1814.Contig6_All	ko03040
CL1819.Contig10_All	ko03040
CL1823.Contig4_All	ko03010
CL1823.Contig5_All	ko03010
CL1831.Contig5_All	ko00514
CL1835.Contig5_All	ko00500
CL1846.Contig2_All	ko03010
CL1850.Contig1_All	ko00500
CL1854.Contig4_All	ko00909	ko01100	ko01110
CL1858.Contig2_All	ko00901	ko01110
CL1858.Contig3_All	ko00561	ko00860	ko00900	ko00901	ko01100	ko01110
CL1858.Contig4_All	ko00561	ko00860	ko00900	ko00901	ko01100	ko01110
CL1858.Contig5_All	ko00460	ko00500	ko00561	ko00860	ko00900	ko00901	ko00940	ko01100	ko01110
CL186.Contig16_All	ko03410
CL186.Contig28_All	ko03410
CL186.Contig2_All	ko03410
CL1872.Contig1_All	ko00380	ko00903	ko00945	ko01100	ko01110
CL1872.Contig2_All	ko00380	ko00903	ko00945	ko01100	ko01110
CL1886.Contig1_All	ko00052
CL1886.Contig2_All	ko00052
CL189.Contig1_All	ko00040	ko00052	ko00053	ko00520	ko01100
CL1892.Contig2_All	ko00330
CL1896.Contig2_All	ko00195	ko01100
CL190.Contig2_All	ko00053	ko01100	ko01110
CL1905.Contig1_All	ko04146
CL1913.Contig4_All	ko00400	ko01100	ko01110	ko01230
CL1927.Contig1_All	ko00230	ko00240	ko01100	ko03020
CL1927.Contig2_All	ko00230	ko00240	ko01100	ko03020
CL193.Contig2_All	ko00230	ko00240	ko01100	ko02010	ko03020
CL193.Contig4_All	ko00040	ko00052	ko00053	ko00520	ko01100	ko02010
CL1931.Contig1_All	ko00010	ko00071	ko00350	ko00592	ko01100	ko01110
CL1931.Contig2_All	ko00010	ko00071	ko00350	ko00592	ko01100	ko01110
CL1931.Contig3_All	ko00010	ko00071	ko00350	ko00592	ko01100	ko01110
CL1931.Contig4_All	ko00010	ko00071	ko00350	ko00592	ko01100	ko01110
CL1931.Contig5_All	ko00010	ko00071	ko00350	ko00592	ko01100	ko01110
CL1936.Contig1_All	ko03010
CL1936.Contig2_All	ko03010
CL1943.Contig5_All	ko03013
CL1945.Contig3_All	ko00562	ko01100	ko04070
CL1945.Contig4_All	ko00562	ko01100	ko04070
CL1945.Contig5_All	ko00562	ko01100	ko04070
CL1954.Contig1_All	ko04144
CL1954.Contig3_All	ko03030	ko03410	ko03420	ko03430
CL1966.Contig2_All	ko04144
CL1966.Contig3_All	ko04144
CL1978.Contig14_All	ko04016
CL1982.Contig1_All	ko00190	ko01100	ko04145
CL1985.Contig1_All	ko00730	ko01100
CL1985.Contig3_All	ko00730	ko01100
CL1986.Contig2_All	ko00030	ko00710	ko01100	ko01110	ko01200	ko01230
CL1986.Contig3_All	ko00030	ko00710	ko01100	ko01110	ko01200	ko01230
CL1986.Contig4_All	ko00030	ko00710	ko01100	ko01110	ko01200	ko01230
CL1986.Contig5_All	ko00030	ko00710	ko01100	ko01110	ko01200	ko01230
CL1996.Contig1_All	ko00590	ko01100	ko04120	ko04146
CL1996.Contig3_All	ko00590	ko01100	ko04120	ko04146
CL1996.Contig5_All	ko00590	ko01100	ko04146
CL2009.Contig3_All	ko00970	ko01100
CL2009.Contig6_All	ko00970	ko01100
CL2018.Contig4_All	ko03010
CL2019.Contig5_All	ko00010	ko00020	ko00620	ko00710	ko01100	ko01110	ko01200
CL2019.Contig6_All	ko00010	ko00020	ko00620	ko00710	ko01100	ko01110	ko01200
CL2020.Contig2_All	ko00030	ko00710	ko01100	ko01110	ko01200	ko01230
CL2024.Contig2_All	ko04075
CL2024.Contig4_All	ko04075
CL2024.Contig6_All	ko04075
CL2026.Contig1_All	ko00051	ko00520	ko01100	ko01110
CL2026.Contig2_All	ko00051	ko00520	ko01100	ko01110
CL204.Contig2_All	ko00904	ko01110
CL204.Contig3_All	ko00904	ko01110
CL2053.Contig1_All	ko03015
CL2053.Contig2_All	ko03015
CL2053.Contig6_All	ko03015
CL2053.Contig7_All	ko03015
CL2054.Contig10_All	ko04120	ko04712
CL2054.Contig6_All	ko04120	ko04712
CL2055.Contig1_All	ko03018
CL2069.Contig6_All	ko00053	ko01100
CL2070.Contig1_All	ko00010	ko00230	ko00620	ko01100	ko01110	ko01200	ko01230
CL2070.Contig2_All	ko00010	ko00230	ko00620	ko01100	ko01110	ko01200	ko01230
CL2091.Contig1_All	ko04120
CL2096.Contig12_All	ko00230	ko00240	ko01100	ko03030	ko03410	ko03420	ko03440
CL2096.Contig2_All	ko00230	ko00240	ko01100	ko03030	ko03410	ko03420	ko03440
CL2096.Contig5_All	ko00230	ko00240	ko01100	ko03030	ko03410	ko03420	ko03440
CL2096.Contig7_All	ko00230	ko00240	ko01100	ko03030	ko03410	ko03420	ko03440
CL2096.Contig8_All	ko00230	ko00240	ko01100	ko03030	ko03410	ko03420	ko03440
CL2097.Contig4_All	ko03050
CL2103.Contig1_All	ko00380	ko01100
CL2103.Contig5_All	ko00380	ko01100
CL2107.Contig1_All	ko04144
CL2107.Contig2_All	ko00230	ko00240	ko01100	ko03020	ko04144
CL2107.Contig3_All	ko00230	ko00240	ko01100	ko03020
CL2107.Contig5_All	ko00230	ko00240	ko01100	ko03020	ko04144
CL2107.Contig6_All	ko00230	ko00240	ko01100	ko03020	ko04144
CL2112.Contig1_All	ko04120
CL2112.Contig2_All	ko04120
CL2114.Contig1_All	ko00230	ko00240	ko01100	ko03020
CL212.Contig5_All	ko03013
CL2124.Contig2_All	ko03013
CL2124.Contig4_All	ko03013
CL2124.Contig9_All	ko03013
CL2125.Contig11_All	ko00053	ko01100
CL2125.Contig13_All	ko00053	ko01100
CL2125.Contig15_All	ko00053	ko01100
CL2125.Contig1_All	ko00053	ko01100	ko04141	ko04626
CL2125.Contig2_All	ko00053	ko01100
CL2125.Contig3_All	ko00053	ko01100
CL2125.Contig5_All	ko00053	ko01100
CL2125.Contig6_All	ko00053	ko01100
CL2125.Contig7_All	ko00053	ko01100
CL2137.Contig2_All	ko00480
CL2137.Contig3_All	ko00480
CL2137.Contig4_All	ko00480
CL2142.Contig2_All	ko04145
CL2142.Contig3_All	ko04145
CL2156.Contig2_All	ko04626
CL2161.Contig2_All	ko00130	ko01110
CL2172.Contig1_All	ko00130	ko00360	ko00940	ko01100	ko01110
CL2172.Contig2_All	ko00130	ko00360	ko00940	ko01100	ko01110
CL2175.Contig3_All	ko00514
CL2175.Contig4_All	ko00010	ko00230	ko00620	ko01100	ko01110	ko01200	ko01230
CL2189.Contig1_All	ko04141
CL2189.Contig2_All	ko04141
CL219.Contig13_All	ko00402	ko00940	ko01110
CL219.Contig14_All	ko00402	ko00940	ko01110	ko04141
CL219.Contig15_All	ko00402	ko00940	ko01110	ko04141
CL219.Contig16_All	ko00402	ko00940	ko01110	ko04141
CL219.Contig1_All	ko00402	ko00940	ko01110	ko04141
CL219.Contig2_All	ko00402	ko00940	ko01110
CL219.Contig4_All	ko00402	ko00940	ko01110
CL219.Contig5_All	ko00402	ko00940	ko01110
CL219.Contig7_All	ko00402	ko00940	ko01110
CL219.Contig8_All	ko00402	ko00940	ko01110
CL219.Contig9_All	ko00940	ko01110	ko04141
CL2191.Contig3_All	ko04626
CL2199.Contig5_All	ko03022	ko04075
CL2200.Contig1_All	ko00460	ko00500	ko00940	ko01100	ko01110
CL2200.Contig2_All	ko00460	ko00500	ko00940	ko01100	ko01110
CL2208.Contig1_All	ko03060
CL2211.Contig1_All	ko04016	ko04070	ko04626
CL2211.Contig2_All	ko04016	ko04070	ko04626
CL2220.Contig6_All	ko00010	ko00030	ko00051	ko00710	ko01100	ko01110	ko01200
CL2222.Contig2_All	ko03010
CL2227.Contig11_All	ko04016
CL2227.Contig2_All	ko04016
CL2227.Contig3_All	ko04016
CL2227.Contig4_All	ko04016
CL2227.Contig5_All	ko04016
CL2227.Contig6_All	ko04016
CL2227.Contig7_All	ko04016
CL2227.Contig8_All	ko04016
CL2239.Contig3_All	ko00230	ko00240	ko00260	ko00261	ko00270	ko00300	ko01100	ko01110	ko01210	ko01230	ko03020
CL2239.Contig4_All	ko00260	ko00261	ko00270	ko00300	ko01100	ko01110	ko01210	ko01230
CL2239.Contig5_All	ko00230	ko00240	ko00260	ko00261	ko00270	ko00300	ko01100	ko01110	ko01210	ko01230	ko03020
CL2245.Contig3_All	ko03015
CL225.Contig1_All	ko00270	ko01100
CL225.Contig4_All	ko00270	ko01100
CL2253.Contig1_All	ko00750	ko01100
CL2253.Contig4_All	ko00750	ko01100
CL2255.Contig1_All	ko03018	ko04075
CL2256.Contig1_All	ko04146
CL2256.Contig3_All	ko04146
CL2256.Contig4_All	ko04146
CL2256.Contig6_All	ko00040	ko00052	ko00053	ko00520	ko01100
CL2258.Contig2_All	ko00020	ko01100	ko01110	ko01200	ko01210	ko01230
CL2258.Contig5_All	ko00020	ko01100	ko01110	ko01200	ko01210	ko01230
CL2258.Contig6_All	ko00020	ko01100	ko01110	ko01200	ko01210	ko01230
CL226.Contig1_All	ko00903	ko00943	ko00945	ko01100	ko01110
CL226.Contig2_All	ko00903	ko00945	ko01100	ko01110
CL2268.Contig3_All	ko00260	ko01100	ko01110	ko01230	ko02010
CL2270.Contig10_All	ko00940	ko01100	ko01110
CL2270.Contig1_All	ko00940	ko01100	ko01110
CL2270.Contig3_All	ko00940	ko01100	ko01110
CL2270.Contig4_All	ko00940	ko01100	ko01110
CL2270.Contig5_All	ko00940	ko01100	ko01110
CL2270.Contig7_All	ko00940	ko01100	ko01110
CL2270.Contig8_All	ko00940	ko01100	ko01110
CL2270.Contig9_All	ko00940	ko01100	ko01110
CL2285.Contig2_All	ko00010	ko00710	ko01100	ko01110	ko01200	ko01230
CL2285.Contig3_All	ko00010	ko00710	ko01100	ko01110	ko01200	ko01230
CL2285.Contig5_All	ko00010	ko00710	ko01100	ko01110	ko01200	ko01230
CL2287.Contig1_All	ko03060	ko04141	ko04145
CL2287.Contig2_All	ko03060	ko04141	ko04145
CL2287.Contig4_All	ko03060	ko04141	ko04145
CL229.Contig1_All	ko00230	ko01100	ko01110
CL229.Contig3_All	ko00230	ko01100	ko01110
CL229.Contig5_All	ko00230	ko01100	ko01110
CL23.Contig3_All	ko00500	ko01100
CL23.Contig4_All	ko00500	ko01100
CL2308.Contig1_All	ko04016	ko04075	ko04626
CL2317.Contig12_All	ko02010
CL2317.Contig8_All	ko02010
CL2320.Contig1_All	ko00460	ko00630	ko00910	ko01200
CL235.Contig4_All	ko03040	ko04141	ko04144
CL235.Contig5_All	ko03040	ko04141	ko04144
CL235.Contig7_All	ko03040	ko04141	ko04144
CL236.Contig4_All	ko03015
CL236.Contig5_All	ko03015
CL2360.Contig1_All	ko00230	ko00240	ko00480	ko01100
CL2362.Contig4_All	ko00970
CL2369.Contig20_All	ko03015
CL2369.Contig6_All	ko03040
CL2369.Contig8_All	ko03015
CL2374.Contig1_All	ko00520	ko01100
CL2374.Contig2_All	ko00520	ko01100
CL2374.Contig3_All	ko00520	ko01100
CL2376.Contig1_All	ko00061	ko00780	ko01040	ko01100	ko01212
CL2376.Contig2_All	ko00061	ko00780	ko01040	ko01100	ko01212
CL238.Contig9_All	ko00620	ko00710	ko01100	ko01200
CL2380.Contig1_All	ko03013	ko04144
CL2380.Contig2_All	ko03013	ko04144
CL2381.Contig10_All	ko00460	ko00500	ko00940	ko01100	ko01110
CL2381.Contig6_All	ko00460	ko00500	ko00940	ko01100	ko01110
CL2381.Contig9_All	ko00460	ko00500	ko00940	ko01100	ko01110
CL2392.Contig3_All	ko01100
CL2394.Contig1_All	ko00500
CL2394.Contig2_All	ko00500
CL2396.Contig1_All	ko00260	ko00460	ko00630	ko00670	ko01100	ko01110	ko01200	ko01230
CL2403.Contig1_All	ko00562	ko01100	ko04070
CL2403.Contig4_All	ko03013	ko03015	ko03040
CL2406.Contig4_All	ko04145
CL2409.Contig3_All	ko03018
CL241.Contig2_All	ko04075
CL2413.Contig1_All	ko04144
CL2424.Contig3_All	ko00240	ko00250	ko01100
CL2424.Contig4_All	ko00240	ko00250	ko01100
CL2427.Contig1_All	ko00230	ko01100
CL2427.Contig7_All	ko00230	ko01100
CL2427.Contig8_All	ko00230	ko01100
CL2433.Contig4_All	ko00051	ko00520	ko01100
CL2436.Contig2_All	ko00740	ko01100	ko01110
CL2436.Contig4_All	ko00740	ko01100	ko01110
CL244.Contig2_All	ko00073	ko04146
CL2442.Contig3_All	ko04016
CL2488.Contig1_All	ko01110
CL2488.Contig2_All	ko01110
CL2488.Contig3_All	ko01110
CL2488.Contig4_All	ko01110
CL2494.Contig2_All	ko03013
CL2497.Contig1_All	ko03018
CL250.Contig9_All	ko04144	ko04145
CL2503.Contig2_All	ko00511	ko00600	ko01100
CL2505.Contig2_All	ko00230	ko00240	ko00940	ko01100	ko01110	ko03020	ko04144
CL2506.Contig1_All	ko04626
CL2507.Contig1_All	ko00040	ko00053	ko00460	ko00565	ko00600	ko00860	ko01100	ko01110
CL2510.Contig1_All	ko00500	ko01100	ko01110
CL2510.Contig2_All	ko00500	ko01100	ko01110
CL2510.Contig3_All	ko00500	ko01100	ko01110
CL2510.Contig4_All	ko00500	ko01100	ko01110
CL2515.Contig1_All	ko00010	ko00260	ko01100	ko01110	ko01200	ko01230
CL2515.Contig3_All	ko00010	ko00260	ko01100	ko01110	ko01200	ko01230
CL2517.Contig10_All	ko00592	ko01100	ko01110
CL2517.Contig12_All	ko00592	ko01100	ko01110
CL2517.Contig2_All	ko00592	ko01100	ko01110
CL2517.Contig9_All	ko00592	ko01100	ko01110
CL2522.Contig1_All	ko00030	ko00480	ko01100	ko01110	ko01200	ko03008	ko03430	ko04626
CL2522.Contig2_All	ko03008	ko03430	ko04626
CL2525.Contig4_All	ko00010	ko00030	ko00052	ko00230	ko00500	ko00520	ko01100	ko01110
CL2531.Contig1_All	ko03040
CL2531.Contig2_All	ko03040
CL2531.Contig3_All	ko03040
CL2536.Contig1_All	ko00010	ko00710	ko01100	ko01110	ko01200	ko01230
CL2536.Contig2_All	ko00010	ko00710	ko01100	ko01110	ko01200	ko01230
CL2540.Contig6_All	ko00510	ko01100
CL2543.Contig1_All	ko00531	ko01100
CL2543.Contig2_All	ko00531	ko01100
CL2543.Contig4_All	ko00531	ko01100
CL2544.Contig2_All	ko00563	ko01100
CL2544.Contig3_All	ko00563	ko01100
CL2546.Contig3_All	ko04122
CL2554.Contig3_All	ko04120
CL2556.Contig2_All	ko00040	ko01100
CL2556.Contig3_All	ko00040	ko01100
CL2556.Contig4_All	ko00040	ko01100
CL2556.Contig8_All	ko00040	ko01100
CL2556.Contig9_All	ko00040	ko01100
CL2559.Contig3_All	ko03010
CL2565.Contig2_All	ko00010	ko01100	ko01110
CL2573.Contig1_All	ko00061	ko00564	ko00565	ko00780	ko01040	ko01100	ko01212	ko04146
CL258.Contig2_All	ko00430	ko01100
CL2582.Contig6_All	ko03040
CL2597.Contig1_All	ko03060	ko04141
CL2600.Contig1_All	ko00940	ko01100	ko01110
CL2600.Contig2_All	ko00940	ko01100	ko01110
CL2607.Contig3_All	ko03040	ko04141	ko04144
CL2607.Contig5_All	ko03040	ko04141	ko04144
CL2607.Contig7_All	ko03040	ko04141	ko04144
CL2613.Contig1_All	ko03040
CL2619.Contig3_All	ko04075
CL2619.Contig6_All	ko04075
CL262.Contig1_All	ko00310
CL262.Contig5_All	ko00310
CL2627.Contig1_All	ko00943	ko01110
CL2627.Contig2_All	ko00943	ko01110
CL2632.Contig2_All	ko00514
CL2635.Contig1_All	ko00620
CL2636.Contig1_All	ko01040	ko01212
CL2636.Contig2_All	ko01040	ko01212
CL2636.Contig3_All	ko01040	ko01212
CL2636.Contig4_All	ko01040	ko01212
CL2638.Contig5_All	ko00053	ko00460	ko00500	ko00940	ko01100	ko01110	ko04141	ko04626
CL2640.Contig1_All	ko04120
CL2640.Contig4_All	ko00040	ko01100	ko04120
CL2643.Contig1_All	ko03040
CL2643.Contig2_All	ko03040
CL2644.Contig1_All	ko04075
CL2644.Contig5_All	ko04075
CL2644.Contig6_All	ko04075
CL2644.Contig8_All	ko04075
CL2647.Contig1_All	ko04141	ko04145
CL2647.Contig2_All	ko04141	ko04145
CL2649.Contig3_All	ko04016
CL265.Contig1_All	ko00564
CL265.Contig3_All	ko00564
CL265.Contig4_All	ko00564
CL265.Contig5_All	ko00564
CL2660.Contig3_All	ko03008	ko03013
CL2661.Contig2_All	ko00230	ko00240	ko01100	ko02010	ko03020
CL2663.Contig7_All	ko04145
CL2664.Contig1_All	ko00450	ko00900	ko00970	ko01100	ko01110
CL2665.Contig1_All	ko00240	ko01100
CL2665.Contig2_All	ko00240	ko01100
CL2665.Contig3_All	ko00240	ko01100
CL2665.Contig4_All	ko00240	ko01100
CL2670.Contig1_All	ko04144
CL2670.Contig2_All	ko04144
CL2670.Contig7_All	ko04144
CL2671.Contig6_All	ko04626
CL2673.Contig2_All	ko04626
CL2679.Contig2_All	ko04141	ko04626
CL2680.Contig6_All	ko00073
CL2694.Contig4_All	ko02010
CL2694.Contig6_All	ko02010
CL2699.Contig1_All	ko00010	ko00030	ko00051	ko00710	ko01100	ko01110	ko01200	ko01230
CL2699.Contig3_All	ko00010	ko00030	ko00051	ko00710	ko01100	ko01110	ko01200	ko01230
CL270.Contig10_All	ko03060	ko04141
CL270.Contig11_All	ko03060	ko04141
CL270.Contig8_All	ko03060	ko04141
CL2701.Contig1_All	ko00240	ko01100
CL2701.Contig2_All	ko00240	ko01100
CL2701.Contig3_All	ko00240	ko01100
CL2703.Contig2_All	ko00480
CL2707.Contig1_All	ko00010	ko00051	ko00562	ko00710	ko01100	ko01110	ko01200	ko01230
CL2711.Contig2_All	ko00940	ko00943	ko00945	ko01100	ko01110
CL2711.Contig4_All	ko00940	ko01100	ko01110
CL2726.Contig2_All	ko00565	ko00600	ko01100
CL2726.Contig3_All	ko00565	ko00600	ko01100
CL2726.Contig4_All	ko00565	ko00600	ko01100
CL2727.Contig2_All	ko04016
CL2739.Contig2_All	ko03060	ko04141	ko04145
CL2743.Contig1_All	ko00040
CL2745.Contig1_All	ko00330	ko01100
CL2746.Contig1_All	ko04626
CL2746.Contig2_All	ko04626
CL2748.Contig5_All	ko03022
CL2752.Contig1_All	ko00520	ko01100
CL2752.Contig2_All	ko00520	ko01100
CL2753.Contig13_All	ko00400	ko01100	ko01110	ko01230
CL2753.Contig14_All	ko00400	ko01100	ko01110	ko01230
CL2753.Contig18_All	ko00400	ko01100	ko01110	ko01230
CL2753.Contig2_All	ko00400	ko01100	ko01110	ko01230
CL2753.Contig4_All	ko00400	ko01100	ko01110	ko01230
CL2753.Contig6_All	ko00400	ko01100	ko01110	ko01230
CL2753.Contig9_All	ko00400	ko01100	ko01110	ko01230
CL2756.Contig6_All	ko03040
CL2756.Contig7_All	ko03040
CL276.Contig1_All	ko03015
CL276.Contig2_All	ko03015
CL276.Contig3_All	ko03015
CL2764.Contig1_All	ko00230	ko01100
CL2764.Contig5_All	ko00230	ko01100
CL277.Contig1_All	ko00750
CL277.Contig2_All	ko00750
CL2778.Contig3_All	ko03013
CL2778.Contig6_All	ko03013
CL2779.Contig1_All	ko00903	ko00945	ko01100	ko01110
CL2779.Contig2_All	ko00903	ko00945	ko01100	ko01110
CL2780.Contig1_All	ko00270	ko01100	ko01110	ko01230
CL2780.Contig2_All	ko00270	ko01100	ko01110	ko01230
CL2784.Contig1_All	ko03013
CL2789.Contig1_All	ko04141	ko04626
CL2791.Contig1_All	ko00562	ko00564	ko01100	ko04070
CL2797.Contig4_All	ko00130
CL2797.Contig5_All	ko00130
CL2811.Contig1_All	ko00460	ko00500	ko00940	ko01100	ko01110	ko02010	ko03010
CL2811.Contig6_All	ko00460	ko00500	ko00940	ko01100	ko01110	ko02010	ko03010
CL2812.Contig3_All	ko03010
CL2819.Contig1_All	ko00020	ko00480	ko01100	ko01110	ko01200	ko01210	ko01230	ko04146
CL2819.Contig3_All	ko00020	ko00480	ko01100	ko01110	ko01200	ko01210	ko01230	ko04146
CL2823.Contig1_All	ko04075
CL2825.Contig1_All	ko04712
CL2825.Contig4_All	ko04712
CL2845.Contig2_All	ko00190	ko01100	ko04145
CL2849.Contig1_All	ko03420	ko04120	ko04141
CL2849.Contig2_All	ko03420	ko04120	ko04141
CL286.Contig2_All	ko00510	ko00563	ko01100
CL286.Contig3_All	ko00510	ko00563	ko01100
CL2862.Contig4_All	ko03010
CL2864.Contig2_All	ko00790	ko01100
CL2867.Contig1_All	ko00941	ko00944
CL2867.Contig2_All	ko00941	ko00944
CL2867.Contig3_All	ko00941	ko00944
CL2868.Contig3_All	ko03010
CL287.Contig10_All	ko03420	ko04120	ko04141
CL287.Contig11_All	ko03420	ko04120	ko04141
CL287.Contig2_All	ko03420	ko04120	ko04141
CL287.Contig3_All	ko03420	ko04120	ko04141
CL287.Contig4_All	ko03420	ko04120	ko04141
CL287.Contig5_All	ko03420	ko04120	ko04141
CL287.Contig6_All	ko03420	ko04120	ko04141
CL287.Contig7_All	ko03420	ko04120	ko04141
CL2873.Contig4_All	ko03440
CL2876.Contig2_All	ko00350	ko01100
CL2876.Contig4_All	ko00350	ko01100
CL2878.Contig1_All	ko04626
CL2883.Contig3_All	ko03013	ko03015	ko03018
CL2885.Contig2_All	ko00511
CL2889.Contig1_All	ko00940	ko00944	ko01100	ko01110
CL2889.Contig2_All	ko00940	ko00944	ko01100	ko01110
CL2889.Contig3_All	ko00940	ko00944	ko01100	ko01110
CL289.Contig1_All	ko00561	ko00564	ko01110
CL289.Contig2_All	ko00561	ko00564	ko01110
CL29.Contig5_All	ko00330	ko00360	ko00380	ko00970	ko01100
CL2910.Contig1_All	ko00940	ko00941	ko00945	ko01100	ko01110
CL2910.Contig2_All	ko00940	ko00941	ko00945	ko01100	ko01110
CL2917.Contig1_All	ko03040
CL2926.Contig1_All	ko00010	ko01100	ko01110
CL293.Contig1_All	ko04626
CL293.Contig2_All	ko04626
CL293.Contig3_All	ko04626
CL293.Contig4_All	ko04626
CL293.Contig5_All	ko04626
CL293.Contig6_All	ko04626
CL293.Contig8_All	ko04626
CL2931.Contig2_All	ko04626
CL2945.Contig1_All	ko04144
CL2945.Contig2_All	ko04144
CL2945.Contig3_All	ko04144
CL2949.Contig3_All	ko00020	ko00310	ko00380	ko01100	ko01110	ko01200
CL2959.Contig1_All	ko03010
CL2959.Contig3_All	ko03010
CL2966.Contig1_All	ko00600
CL2969.Contig1_All	ko04016	ko04626
CL2969.Contig5_All	ko04016	ko04626
CL2969.Contig7_All	ko04016	ko04626
CL2974.Contig4_All	ko00480	ko01100
CL2974.Contig6_All	ko00480	ko01100
CL2978.Contig1_All	ko00230	ko00240	ko01100	ko03020
CL2978.Contig2_All	ko00230	ko00240	ko00520	ko01100	ko03020	ko04016
CL2978.Contig3_All	ko00230	ko00240	ko01100	ko03020
CL2978.Contig4_All	ko00230	ko00240	ko01100	ko03020
CL2978.Contig5_All	ko00230	ko00240	ko01100	ko03020
CL2988.Contig2_All	ko00190
CL2988.Contig3_All	ko00190
CL2992.Contig1_All	ko00100	ko00909	ko01100	ko01110
CL2992.Contig2_All	ko00100	ko00909	ko01100	ko01110
CL2992.Contig3_All	ko00100	ko00909	ko01100	ko01110
CL2998.Contig2_All	ko00053	ko00480
[truncated: 4,037 more rows]
[truncated: 1 more columns]
